# Supplementary material for: GIGYF1 disruption associates with autism and impaired IGF-1R signaling
Source: J Clin Invest. 2022 Oct 3;132(19):e159806. doi: 10.1172/JCI159806 (PMC9525121; doi:10.1172/JCI159806)
Supplement: Supplemental data set 1 [file jci-132-159806-s114.xlsx]

## Sheet: Figure3
Full Data analysis for Figure 3A (three chambers-round 1) Gigyf1f/f			Full Data analysis for Figure 3A (three chambers-round 1) cHET			Full Data analysis for Figure 3A (three chambers-round 1) cKO			Full Data analysis for Figure 3A (three chambers-round 1 preference)										Full Data analysis for Figure 3A (three chambers-round 2) Gigyf1f/f			Full Data analysis for Figure 3A (three chambers-round 2) cHET			Full Data analysis for Figure 3A (three chambers-round 2) cKO			Full Data analysis for Figure 3A (three chambers-round 2 preference)										Full Data analysis for Figure 3B (Marble Burying)										Full Data analysis for Figure 3C (Standing)
Table Analyzed	Data 2		Table Analyzed	Data 2		Table Analyzed	Data 2		ANOVA summary										Column B	Gigyf1 f/f-stranger2		Column D	cHET-stranger2		Column F	cKO-stranger2		ANOVA summary										ANOVA summary										ANOVA summary
									F	13.78									vs.	vs.		vs.	vs.		vs.	vs.		F	3.749									F	37.18									F	3.8
Column B	Gigyf1 f/f-stranger1		Column D	cHET- stranger1		Column F	cKO-stranger1		P value	< 0.0001									Column A	Gigyf1 f/f-stranger1		Column C	cHET-stranger1		Column E	cKO-stranger1		P value	0.0297									P value	< 0.0001									P value	0.0281
vs.	vs.		vs.	vs.		vs.	vs.		P value summary	****																		P value summary	*									P value summary	****									P value summary	*
Column A	Gigyf1 f/f-object		Column C	cHET- object		Column E	cKO-object		Are differences among means statistically significant? (P < 0.05)	Yes									Paired t test			Paired t test			Paired t test			Are differences among means statistically significant? (P < 0.05)	Yes									Are differences among means statistically significant? (P < 0.05)	Yes									Are differences among means statistically significant? (P < 0.05)	Yes
									R square	0.3259									P value	0.0017		P value	0.074		P value	0.3863		R square	0.1181									R square	0.5793									R square	0.1159
Paired t test			Paired t test			Paired t test													P value summary	**		P value summary	ns		P value summary	ns
P value	< 0.0001		P value	< 0.0001		P value	0.1631		Brown-Forsythe test										Significantly different? (P < 0.05)	Yes		Significantly different? (P < 0.05)	No		Significantly different? (P < 0.05)	No		Brown-Forsythe test										Brown-Forsythe test										Brown-Forsythe test
P value summary	****		P value summary	****		P value summary	ns		F (DFn, DFd)	1.129 (2, 57)									One- or two-tailed P value?	Two-tailed		One- or two-tailed P value?	Two-tailed		One- or two-tailed P value?	Two-tailed		F (DFn, DFd)	11.05 (2, 56)									F (DFn, DFd)	3.798 (2, 54)									F (DFn, DFd)	1.601 (2, 58)
Significantly different? (P < 0.05)	Yes		Significantly different? (P < 0.05)	Yes		Significantly different? (P < 0.05)	No		P value	0.3306									t, df	t=3.624 df=20		t, df	t=1.912 df=16		t, df	t=0.8892 df=17		P value	< 0.0001									P value	0.0286									P value	0.2105
One- or two-tailed P value?	Two-tailed		One- or two-tailed P value?	Two-tailed		One- or two-tailed P value?	Two-tailed		P value summary	ns									Number of pairs	21		Number of pairs	17		Number of pairs	18		P value summary	****									P value summary	*									P value summary	ns
t, df	t=9.316 df=20		t, df	t=5.283 df=18		t, df	t=1.451 df=19		Significantly different standard deviations? (P < 0.05)	No																		Significantly different standard deviations? (P < 0.05)	Yes									Significantly different standard deviations? (P < 0.05)	Yes									Significantly different standard deviations? (P < 0.05)	No
Number of pairs	21		Number of pairs	19		Number of pairs	20												How big is the difference?			How big is the difference?			How big is the difference?
									Bartlett's test										Mean of differences	58.06		Mean of differences	24.61		Mean of differences	-23.78		Bartlett's test										Bartlett's test										Bartlett's test
How big is the difference?			How big is the difference?			How big is the difference?			Bartlett's statistic (corrected)	3.375									SD of differences	73.41		SD of differences	53.06		SD of differences	113.5		Bartlett's statistic (corrected)	12.02									Bartlett's statistic (corrected)	3.414									Bartlett's statistic (corrected)	8.24
Mean of differences	144.2		Mean of differences	75.75		Mean of differences	21.67		P value	0.185									SEM of differences	16.02		SEM of differences	12.87		SEM of differences	26.75		P value	0.0025									P value	0.1814									P value	0.0162
SD of differences	70.92		SD of differences	62.5		SD of differences	66.79		P value summary	ns									95% confidence interval	24.65 to 91.48		95% confidence interval	-2.678 to 51.89		95% confidence interval	-80.21 to 32.65		P value summary	**									P value summary	ns									P value summary	*
SEM of differences	15.48		SEM of differences	14.34		SEM of differences	14.93		Significantly different standard deviations? (P < 0.05)	No									R square	0.3964		R square	0.186		R square	0.04445		Significantly different standard deviations? (P < 0.05)	Yes									Significantly different standard deviations? (P < 0.05)	No									Significantly different standard deviations? (P < 0.05)	Yes
95% confidence interval	111.9 to 176.5		95% confidence interval	45.63 to 105.9		95% confidence interval	-9.588 to 52.93
R square	0.8127		R square	0.6079		R square	0.09976		ANOVA table	SS	DF	MS	F (DFn, DFd)	P value					How effective was the pairing?			How effective was the pairing?			How effective was the pairing?			ANOVA table	SS	DF	MS	F (DFn, DFd)	P value					ANOVA table	SS	DF	MS	F (DFn, DFd)	P value					ANOVA table	SS
									Treatment (between columns)	1.459	2	0.7294	F (2, 57) = 13.78	P < 0.0001					Correlation coefficient (r)	-0.03156		Correlation coefficient (r)	0.2645		Correlation coefficient (r)	-0.5352		Treatment (between columns)	0.9702	2	0.4851	F (2, 56) = 3.749	P = 0.0297					Treatment (between columns)	22375	2	11187	F (2, 54) = 37.18	P < 0.0001					Treatment (between columns)	5709
How effective was the pairing?			How effective was the pairing?			How effective was the pairing?			Residual (within columns)	3.018	57	0.05294							P value (one tailed)	0.446		P value (one tailed)	0.1524		P value (one tailed)	0.0111		Residual (within columns)	7.246	56	0.1294							Residual (within columns)	16247	54	300.9							Residual (within columns)	43566
Correlation coefficient (r)	-0.04627		Correlation coefficient (r)	-0.2983		Correlation coefficient (r)	-0.4028		Total	4.476	59								P value summary	ns		P value summary	ns		P value summary	*		Total	8.216	58								Total	38622	56								Total	49276
P value (one tailed)	0.4211		P value (one tailed)	0.1074		P value (one tailed)	0.0391												Significant correlation? (P > 0.05)	Yes		Significant correlation? (P > 0.05)	Yes		Significant correlation? (P > 0.05)	No
P value summary	ns		P value summary	ns		P value summary	*		Data summary																			Data summary										Data summary										Data summary
Significant correlation? (P > 0.05)	Yes		Significant correlation? (P > 0.05)	Yes		Significant correlation? (P > 0.05)	No		Number of treatments (columns)	3																		Number of treatments (columns)	3									Number of treatments (columns)	3									Number of treatments (columns)	3
									Number of values (total)	60																		Number of values (total)	59									Number of values (total)	57									Number of values (total)	61
									Multiple comparisons																			Multiple comparisons										Multiple comparisons										Multiple comparisons
									Number of families	1																		Number of families	1									Number of families	1									Number of families	1
									Number of comparisons per family	2																		Number of comparisons per family	2									Number of comparisons per family	2									Number of comparisons per family	2
									Alpha	0.05																		Alpha	0.05									Alpha	0.05									Alpha	0.05
									Dunnett's multiple comparisons test	Mean Diff.	95% CI of diff.	Significant?	Summary															Dunnett's multiple comparisons test	Mean Diff.	95% CI of diff.	Significant?	Summary						Dunnett's multiple comparisons test	Mean Diff.	95% CI of diff.	Significant?	Summary						Dunnett's multiple comparisons test	Mean Diff.
									Gigyf1f/f vs. cHET	0.1794	0.01414 to 0.3446	Yes	*															Gigyf1f/f vs. cHET	0.1303	-0.1281 to 0.3888	No	ns						Gigyf1 f/f vs. cHET	-41.73	-55.30 to -28.16	Yes	****						Gigyf1 f/f vs. cHET	-20.24
									Gigyf1f/f vs. cKO	0.3773	0.2143 to 0.5404	Yes	****															Gigyf1f/f vs. cKO	0.3112	0.05277 to 0.5697	Yes	*						Gigyf1 f/f vs. cKO	-39	-50.93 to -27.07	Yes	****						Gigyf1 f/f vs. cKO	-20.49
									Test details	Mean 1	Mean 2	Mean Diff.	SE of diff.	n1	n2	q	DF											Test details	Mean 1	Mean 2	Mean Diff.	SE of diff.	n1	n2	q	DF		Test details	Mean 1	Mean 2	Mean Diff.	SE of diff.	n1	n2	q	DF		Test details	Mean 1
									Gigyf1f/f vs. cHET	0.4736	0.2943	0.1794	0.07285	21	19	2.462	57											Gigyf1f/f vs. cHET	0.2715	0.1412	0.1303	0.1139	21	19	1.144	56		Gigyf1 f/f vs. cHET	42.5	84.23	-41.73	5.973	24	13	6.986	54		Column A vs. Column B	30.71
									Gigyf1f/f vs. cKO	0.4736	0.09631	0.3773	0.07189	21	20	5.249	57											Gigyf1f/f vs. cKO	0.2715	-0.03974	0.3112	0.1139	21	19	2.733	56		Gigyf1 f/f vs. cKO	42.5	81.5	-39	5.252	24	20	7.426	54		Column A vs. Column C	30.71
[truncated: 133 more columns]

## Sheet: Figure4
Full Data analysis for Figure 4A (brain weight)										Full Data analysis for Figure 4A (Area)										Full Data analysis for Figure 4A (A-D length)										Full Data analysis for Figure 4A (A-P length)										Full Data analysis for Figure 4B (Satb2)
ANOVA summary										ANOVA summary										ANOVA summary										ANOVA summary										ANOVA summary
F	10.13									F	3.512									F	3.998									F	1.66									F	13.67
P value	0.0007									P value	0.046									P value	0.0317									P value	0.2111									P value	0.0002
P value summary	***									P value summary	*									P value summary	*									P value summary	ns									P value summary	***
Are differences among means statistically significant? (P < 0.05)	Yes									Are differences among means statistically significant? (P < 0.05)	Yes									Are differences among means statistically significant? (P < 0.05)	Yes									Are differences among means statistically significant? (P < 0.05)	No									Are differences among means statistically significant? (P < 0.05)	Yes
R square	0.4684									R square	0.2264									R square	0.2499									R square	0.1216									R square	0.59
Brown-Forsythe test										Brown-Forsythe test										Brown-Forsythe test										Brown-Forsythe test										Brown-Forsythe test
F (DFn, DFd)	0.2157 (2, 23)									F (DFn, DFd)	0.04123 (2, 24)									F (DFn, DFd)	0.2314 (2, 24)									F (DFn, DFd)	0.5936 (2, 24)									F (DFn, DFd)	0.1197 (2, 19)
P value	0.8076									P value	0.9597									P value	0.7952									P value	0.5602									P value	0.8879
P value summary	ns									P value summary	ns									P value summary	ns									P value summary	ns									P value summary	ns
Significantly different standard deviations? (P < 0.05)	No									Significantly different standard deviations? (P < 0.05)	No									Significantly different standard deviations? (P < 0.05)	No									Significantly different standard deviations? (P < 0.05)	No									Significantly different standard deviations? (P < 0.05)	No
Bartlett's test										Bartlett's test										Bartlett's test										Bartlett's test										Bartlett's test
Bartlett's statistic (corrected)	1.768									Bartlett's statistic (corrected)	0.6392									Bartlett's statistic (corrected)	0.6672									Bartlett's statistic (corrected)	0.4628									Bartlett's statistic (corrected)	0.1699
P value	0.4132									P value	0.7264									P value	0.7163									P value	0.7934									P value	0.9186
P value summary	ns									P value summary	ns									P value summary	ns									P value summary	ns									P value summary	ns
Significantly different standard deviations? (P < 0.05)	No									Significantly different standard deviations? (P < 0.05)	No									Significantly different standard deviations? (P < 0.05)	No									Significantly different standard deviations? (P < 0.05)	No									Significantly different standard deviations? (P < 0.05)	No
ANOVA table	SS	DF	MS	F (DFn, DFd)	P value					ANOVA table	SS	DF	MS	F (DFn, DFd)	P value					ANOVA table	SS	DF	MS	F (DFn, DFd)	P value					ANOVA table	SS	DF	MS	F (DFn, DFd)	P value					ANOVA table	SS	DF	MS	F (DFn, DFd)	P value
Treatment (between columns)	0.2154	2	0.1077	F (2, 23) = 10.13	P = 0.0007					Treatment (between columns)	0.001024	2	0.000512	F (2, 24) = 3.512	P = 0.0460					Treatment (between columns)	0.7619	2	0.3809	F (2, 24) = 3.998	P = 0.0317					Treatment (between columns)	0.1063	2	0.05317	F (2, 24) = 1.660	P = 0.2111					Treatment (between columns)	3112	2	1556	F (2, 19) = 13.67	P = 0.0002
Residual (within columns)	0.2444	23	0.01063							Residual (within columns)	0.003499	24	0.0001458							Residual (within columns)	2.287	24	0.09529							Residual (within columns)	0.7685	24	0.03202							Residual (within columns)	2163	19	113.8
Total	0.4598	25								Total	0.004523	26								Total	3.049	26								Total	0.8749	26								Total	5275	21
Data summary										Data summary										Data summary										Data summary										Data summary
Number of treatments (columns)	3									Number of treatments (columns)	3									Number of treatments (columns)	3									Number of treatments (columns)	3									Number of treatments (columns)	3
Number of values (total)	26									Number of values (total)	27									Number of values (total)	27									Number of values (total)	27									Number of values (total)	22
Multiple comparisons										Multiple comparisons										Multiple comparisons										Multiple comparisons										Multiple comparisons
Number of families	1									Number of families	1									Number of families	1									Number of families	1									Number of families	1
Number of comparisons per family	2									Number of comparisons per family	2									Number of comparisons per family	2									Number of comparisons per family	2									Number of comparisons per family	2
Alpha	0.05									Alpha	0.05									Alpha	0.05									Alpha	0.05									Alpha	0.05
Dunnett's multiple comparisons test	Mean Diff.	95% CI of diff.	Significant?	Summary						Dunnett's multiple comparisons test	Mean Diff.	95% CI of diff.	Significant?	Summary						Dunnett's multiple comparisons test	Mean Diff.	95% CI of diff.	Significant?	Summary						Dunnett's multiple comparisons test	Mean Diff.	95% CI of diff.	Significant?	Summary						Dunnett's multiple comparisons test	Mean Diff.	95% CI of diff.	Significant?	Summary
Gigyf1 f/f vs. cHET	0.012	-0.09661 to 0.1206	No	ns						Gigyf1 f/f vs. cHET	0.002636	-0.009760 to 0.01503	No	ns						Gigyf1 f/f vs. cHET	0.07808	-0.2388 to 0.3950	No	ns						Gigyf1 f/f vs. cHET	0.07554	-0.1082 to 0.2592	No	ns						Gigyf1 f/f vs. cHET	15.13	2.385 to 27.87	Yes	*
Gigyf1 f/f vs. cKO	0.2217	0.09625 to 0.3471	Yes	***						Gigyf1 f/f vs. cKO	0.0158	0.001404 to 0.03020	Yes	*						Gigyf1 f/f vs. cKO	0.4327	0.06459 to 0.8008	Yes	*						Gigyf1 f/f vs. cKO	0.164	-0.04941 to 0.3774	No	ns						Gigyf1 f/f vs. cKO	30	16.24 to 43.76	Yes	***
Test details	Mean 1	Mean 2	Mean Diff.	SE of diff.	n1	n2	q	DF		Test details	Mean 1	Mean 2	Mean Diff.	SE of diff.	n1	n2	q	DF		Test details	Mean 1	Mean 2	Mean Diff.	SE of diff.	n1	n2	q	DF		Test details	Mean 1	Mean 2	Mean Diff.	SE of diff.	n1	n2	q	DF		Test details	Mean 1	Mean 2	Mean Diff.	SE of diff.	n1	n2	q	DF
Gigyf1 f/f vs. cHET	1.46	1.448	0.012	0.0461	10	10	0.2603	23		Gigyf1 f/f vs. cHET	0.1586	0.156	0.002636	0.005276	11	10	0.4997	24		Gigyf1 f/f vs. cHET	3.989	3.911	0.07808	0.1349	11	10	0.5789	24		Gigyf1 f/f vs. cHET	2.072	1.996	0.07554	0.07819	11	10	0.9661	24		Gigyf1 f/f vs. cHET	226	210.9	15.13	5.335	8	8	2.835	19
Gigyf1 f/f vs. cKO	1.46	1.238	0.2217	0.05324	10	6	4.164	23		Gigyf1 f/f vs. cKO	0.1586	0.1428	0.0158	0.006128	11	6	2.579	24		Gigyf1 f/f vs. cKO	3.989	3.557	0.4327	0.1567	11	6	2.762	24		Gigyf1 f/f vs. cKO	2.072	1.908	0.164	0.09082	11	6	1.805	24		Gigyf1 f/f vs. cKO	226	196	30	5.762	8	6	5.206	19
[truncated: 99 more columns]

## Sheet: Figure5
Full Data analysis for Figure 5C (pIGF-1R/IGF-1R)										Full Data analysis for Figure 5C (pAKT/AKT)										Full Data analysis for Figure 5C (pERK/ERK)										Full Data analysis for Figure 5D										Full Data analysis for Figure 5E
Table Analyzed	Data 4									Table Analyzed	Data 3									Table Analyzed	Data 4									Table Analyzed	Data 1									Table Analyzed	Data 1
Two-way ANOVA	Ordinary									Two-way ANOVA	Ordinary									Two-way ANOVA	Ordinary									Two-way ANOVA	Ordinary									ANOVA summary
Alpha	0.05									Alpha	0.05									Alpha	0.05									Alpha	0.05									F	14.84
																																								P value	0.0003
Source of Variation	% of total variation	P value	P value summary	Significant?						Source of Variation	% of total variation	P value	P value summary	Significant?						Source of Variation	% of total variation	P value	P value summary	Significant?						Source of Variation	% of total variation	P value	P value summary	Significant?						P value summary	***
Interaction	8.066	0.0851	ns	No						Interaction	4.848	0.1611	ns	No						Interaction	5.03	0.0003	***	Yes						Interaction	12.94	0.0118	*	Yes						Are differences among means statistically significant? (P < 0.05)	Yes
Row Factor	45.87	< 0.0001	****	Yes						Row Factor	68.36	< 0.0001	****	Yes						Row Factor	83	< 0.0001	****	Yes						Row Factor	52.93	< 0.0001	****	Yes						R square	0.8558
Column Factor	8.721	0.0016	**	Yes						Column Factor	0.1451	0.6197	ns	No						Column Factor	3.461	< 0.0001	****	Yes						Column Factor	7.184	0.0038	**	Yes
																																								Brown-Forsythe test
ANOVA table	SS	DF	MS	F (DFn, DFd)	P value					ANOVA table	SS	DF	MS	F (DFn, DFd)	P value					ANOVA table	SS	DF	MS	F (DFn, DFd)	P value					ANOVA table	SS	DF	MS	F (DFn, DFd)	P value					F (DFn, DFd)	0.6109 (4, 10)
Interaction	0.8612	5	0.1722	F (5, 48) = 2.074	P = 0.0851					Interaction	0.7721	5	0.1544	F (5, 46) = 1.669	P = 0.1611					Interaction	3.751	5	0.7502	F (5, 48) = 5.678	P = 0.0003					Interaction	5.761	5	1.152	F (5, 36) = 3.460	P = 0.0118					P value	0.6643
Row Factor	4.898	5	0.9795	F (5, 48) = 11.79	P < 0.0001					Row Factor	10.89	5	2.177	F (5, 46) = 23.53	P < 0.0001					Row Factor	61.89	5	12.38	F (5, 48) = 93.70	P < 0.0001					Row Factor	23.56	5	4.712	F (5, 36) = 14.15	P < 0.0001					P value summary	ns
Column Factor	0.9311	1	0.9311	F (1, 48) = 11.21	P = 0.0016					Column Factor	0.0231	1	0.0231	F (1, 46) = 0.2497	P = 0.6197					Column Factor	2.581	1	2.581	F (1, 48) = 19.54	P < 0.0001					Column Factor	3.198	1	3.198	F (1, 36) = 9.601	P = 0.0038					Significantly different standard deviations? (P < 0.05)	No
Residual	3.987	48	0.08306							Residual	4.256	46	0.09252							Residual	6.342	48	0.1321							Residual	11.99	36	0.333
																																								Bartlett's test
Number of missing values	0									Number of missing values	2									Number of missing values	0									Number of missing values	0									Bartlett's statistic (corrected)
																																								P value
Multiple comparisons										Multiple comparisons										Multiple comparisons										Multiple comparisons										P value summary
Number of families	1									Number of families	1									Number of families	1									Number of families	1									Significantly different standard deviations? (P < 0.05)
Number of comparisons per family	6									Number of comparisons per family	6									Number of comparisons per family	6									Number of comparisons per family	6
Alpha	0.05									Alpha	0.05									Alpha	0.05									Alpha	0.05									ANOVA table	SS	DF	MS	F (DFn, DFd)	P value
																																								Treatment (between columns)	0.7742	4	0.1936	F (4, 10) = 14.84	P = 0.0003
Sidak's multiple comparisons test	Mean Diff.	95% CI of diff.	Significant?	Summary						Sidak's multiple comparisons test	Mean Diff.	95% CI of diff.	Significant?	Summary						Sidak's multiple comparisons test	Mean Diff.	95% CI of diff.	Significant?	Summary						Sidak's multiple comparisons test	Mean Diff.	95% CI of diff.	Significant?	Summary						Residual (within columns)	0.1304	10	0.01304
																																								Total	0.9047	14
pIGF-1R/IGF-1R-HEK 293T - pIGF-1R/IGF-1R-HEK 293T-GIGYF1 KO										pAKT/AKT-HEK 293T - pAKT/AKT-HEK 293T-GIGYF1 KO										pERK/ERK-HEK 293T - pERK/ERK-HEK 293T-GIGYF1 KO										p-ERK1/2/ERK1/2-KO-GIGYF1+CAGGS - p-ERK1/2/ERK1/2-KO-GIGYF1+WT
0	0.04489	-0.4552 to 0.5450	No	ns						0	0.4433	-0.1480 to 1.035	No	ns						0	-0.1225	-0.7532 to 0.5083	No	ns						0	-0.5798	-1.716 to 0.5561	No	ns						Data summary
2	0.2391	-0.2611 to 0.7392	No	ns						2	0.1742	-0.3546 to 0.7031	No	ns						2	-0.003673	-0.6345 to 0.6271	No	ns						2	-0.3866	-1.522 to 0.7493	No	ns						Number of treatments (columns)	5
5	-0.09525	-0.5954 to 0.4049	No	ns						5	0.1211	-0.4078 to 0.6499	No	ns						5	0.2203	-0.4105 to 0.8511	No	ns						5	-1.2	-2.336 to -0.06444	Yes	*						Number of values (total)	15
7	0.2076	-0.2926 to 0.7077	No	ns						7	-0.04167	-0.5705 to 0.4872	No	ns						7	0.7907	0.1599 to 1.421	Yes	**						7	-1.489	-2.625 to -0.3532	Yes	**
10	0.5166	0.01642 to 1.017	Yes	*						10	-0.1802	-0.7090 to 0.3487	No	ns						10	1.33	0.6993 to 1.961	Yes	****						10	-0.0205	-1.156 to 1.115	No	ns						Multiple comparisons
30	0.582	0.08187 to 1.082	Yes	*						30	-0.2764	-0.8053 to 0.2524	No	ns						30	0.274	-0.3568 to 0.9047	No	ns						30	0.579	-0.5569 to 1.715	No	ns						Number of families	1
																																								Number of comparisons per family	4
																																								Alpha	0.05
Test details	Mean 1	Mean 2	Mean Diff.	SE of diff.	N1	N2	t	DF		Test details	Mean 1	Mean 2	Mean Diff.	SE of diff.	N1	N2	t	DF		Test details	Mean 1	Mean 2	Mean Diff.	SE of diff.	N1	N2	t	DF		Test details	Mean 1	Mean 2	Mean Diff.	SE of diff.	N1	N2	t	DF
																																								Sidak's multiple comparisons test	Mean Diff.	95% CI of diff.	Significant?	Summary
pIGF-1R/IGF-1R-HEK 293T - pIGF-1R/IGF-1R-HEK 293T-GIGYF1 KO										pAKT/AKT-HEK 293T - pAKT/AKT-HEK 293T-GIGYF1 KO										pERK/ERK-HEK 293T - pERK/ERK-HEK 293T-GIGYF1 KO										p-ERK1/2/ERK1/2-KO-GIGYF1+CAGGS - p-ERK1/2/ERK1/2-KO-GIGYF1+WT
0	0.4635	0.4186	0.04489	0.1823	5	5	0.2463	48		0	2.38	1.937	0.4433	0.2151	4	4	2.061	46		0	0.08066	0.2031	-0.1225	0.2299	5	5	0.5327	48		0	0.1119	0.6916	-0.5798	0.4081	4	4	1.421	36		KO vs. KO+WT	-0.582	-0.8643 to -0.2997	Yes	***
2	1.042	0.8034	0.2391	0.1823	5	5	1.312	48		2	1.045	0.8703	0.1742	0.1924	5	5	0.9055	46		2	0.1449	0.1486	-0.003673	0.2299	5	5	0.01598	48		2	0.09996	0.4865	-0.3866	0.4081	4	4	0.9473	36		KO vs. KO+p.L111RfsX234	0.01243	-0.2698 to 0.2947	No	ns
5	1.238	1.333	-0.09525	0.1823	5	5	0.5226	48		5	0.9549	0.8338	0.1211	0.1924	5	5	0.6293	46		5	0.6652	0.4449	0.2203	0.2299	5	5	0.9582	48		5	0.6577	1.858	-1.2	0.4081	4	4	2.941	36		KO vs. KO+p.Gly174Glufs*17	-0.01965	-0.3019 to 0.2626	No	ns
7	1.273	1.065	0.2076	0.1823	5	5	1.139	48		7	0.8211	0.8628	-0.04167	0.1924	5	5	0.2166	46		7	1.383	0.5922	0.7907	0.2299	5	5	3.439	48		7	0.9222	2.411	-1.489	0.4081	4	4	3.649	36		KO vs. KO+p.Glu885*	-0.2311	-0.5133 to 0.05118	No	ns
10	1.454	0.9371	0.5166	0.1823	5	5	2.834	48		10	0.7576	0.9378	-0.1802	0.1924	5	5	0.9365	46		10	2.85	1.52	1.33	0.2299	5	5	5.786	48		10	1.86	1.88	-0.0205	0.4081	4	4	0.05024	36
30	1.46	0.8783	0.582	0.1823	5	5	3.193	48		30	0.9514	1.228	-0.2764	0.1924	5	5	1.437	46		30	2.935	2.661	0.274	0.2299	5	5	1.192	48		30	2.408	1.829	0.579	0.4081	4	4	1.419	36
																																								Test details	Mean 1	Mean 2	Mean Diff.	SE of diff.	n1	n2	t	DF
																																								KO vs. KO+WT	0.833	1.415	-0.582	0.09325	3	3	6.242	10
																																								KO vs. KO+p.L111RfsX234	0.833	0.8205	0.01243	0.09325	3	3	0.1333	10
																																								KO vs. KO+p.Gly174Glufs*17	0.833	0.8526	-0.01965	0.09325	3	3	0.2107	10
																																								KO vs. KO+p.Glu885*	0.833	1.064	-0.2311	0.09325	3	3	2.478	10
[truncated: 6 more columns]

## Sheet: Figure6
Full Data analysis for Figure 6A (pIGF-1R/IGF-1R)										Full Data analysis for Figure 6A (pERK/ERK)										Full Data analysis for Figure 6A (P27)										Full Data analysis for Figure 6A (CyclinD1)										Full Data analysis for Figure 6C (3 Days)
ANOVA summary										ANOVA summary										ANOVA summary										ANOVA summary										ANOVA summary
F	22.08									F	20.01									F	38.78									F	22.28									F	50.63
P value	0.0017									P value	0.0022									P value	0.0004									P value	0.0017									P value	< 0.0001
P value summary	**									P value summary	**									P value summary	***									P value summary	**									P value summary	****
Are differences among means statistically significant? (P < 0.05)	Yes									Are differences among means statistically significant? (P < 0.05)	Yes									Are differences among means statistically significant? (P < 0.05)	Yes									Are differences among means statistically significant? (P < 0.05)	Yes									Are differences among means statistically significant? (P < 0.05)	Yes
R square	0.8804									R square	0.8696									R square	0.9282									R square	0.8813									R square	0.9547

Brown-Forsythe test										Brown-Forsythe test										Brown-Forsythe test										Brown-Forsythe test										Brown-Forsythe test
F (DFn, DFd)	0.2476 (2, 6)									F (DFn, DFd)	0.1902 (2, 6)									F (DFn, DFd)	0.1181 (2, 6)									F (DFn, DFd)	0.5350 (2, 6)									F (DFn, DFd)	0.3560 (5, 12)
P value	0.7883									P value	0.8316									P value	0.8907									P value	0.6112									P value	0.8687
P value summary	ns									P value summary	ns									P value summary	ns									P value summary	ns									P value summary	ns
Significantly different standard deviations? (P < 0.05)	No									Significantly different standard deviations? (P < 0.05)	No									Significantly different standard deviations? (P < 0.05)	No									Significantly different standard deviations? (P < 0.05)	No									Significantly different standard deviations? (P < 0.05)	No

Bartlett's test										Bartlett's test										Bartlett's test										Bartlett's test										Bartlett's test
Bartlett's statistic (corrected)										Bartlett's statistic (corrected)										Bartlett's statistic (corrected)										Bartlett's statistic (corrected)										Bartlett's statistic (corrected)
P value										P value										P value										P value										P value
P value summary										P value summary										P value summary										P value summary										P value summary
Significantly different standard deviations? (P < 0.05)										Significantly different standard deviations? (P < 0.05)										Significantly different standard deviations? (P < 0.05)										Significantly different standard deviations? (P < 0.05)										Significantly different standard deviations? (P < 0.05)

ANOVA table	SS	DF	MS	F (DFn, DFd)	P value					ANOVA table	SS	DF	MS	F (DFn, DFd)	P value					ANOVA table	SS	DF	MS	F (DFn, DFd)	P value					ANOVA table	SS	DF	MS	F (DFn, DFd)	P value					ANOVA table	SS	DF	MS	F (DFn, DFd)	P value
Treatment (between columns)	1.452	2	0.7259	F (2, 6) = 22.08	P = 0.0017					Treatment (between columns)	2.684	2	1.342	F (2, 6) = 20.01	P = 0.0022					Treatment (between columns)	79.2	2	39.6	F (2, 6) = 38.78	P = 0.0004					Treatment (between columns)	93.95	2	46.97	F (2, 6) = 22.28	P = 0.0017					Treatment (between columns)	94.52	5	18.9	F (5, 12) = 50.63	P < 0.0001
Residual (within columns)	0.1973	6	0.03288							Residual (within columns)	0.4024	6	0.06706							Residual (within columns)	6.126	6	1.021							Residual (within columns)	12.65	6	2.108							Residual (within columns)	4.481	12	0.3734
Total	1.649	8								Total	3.087	8								Total	85.32	8								Total	106.6	8								Total	99	17
Data summary										Data summary										Data summary										Data summary										Data summary
Number of treatments (columns)	3									Number of treatments (columns)	3									Number of treatments (columns)	3									Number of treatments (columns)	3									Number of treatments (columns)	6
Number of values (total)	9									Number of values (total)	9									Number of values (total)	9									Number of values (total)	9									Number of values (total)	18
Multiple comparisons										Multiple comparisons										Multiple comparisons										Multiple comparisons										Multiple comparisons
Number of families	1									Number of families	1									Number of families	1									Number of families	1									Number of families	1
Number of comparisons per family	2									Number of comparisons per family	2									Number of comparisons per family	2									Number of comparisons per family	2									Number of comparisons per family	5
Alpha	0.05									Alpha	0.05									Alpha	0.05									Alpha	0.05									Alpha	0.05
Dunnett's multiple comparisons test	Mean Diff.	95% CI of diff.	Significant?	Summary						Dunnett's multiple comparisons test	Mean Diff.	95% CI of diff.	Significant?	Summary						Dunnett's multiple comparisons test	Mean Diff.	95% CI of diff.	Significant?	Summary						Dunnett's multiple comparisons test	Mean Diff.	95% CI of diff.	Significant?	Summary						Dunnett's multiple comparisons test	Mean Diff.	95% CI of diff.	Significant?	Summary
Gigyf1 f/f vs. cHET	0.567	0.1431 to 0.9908	Yes	*						Gigyf1f/f vs. cHET	1.053	0.4476 to 1.658	Yes	**						Gigyf1f/f vs. cHET	-3.398	-5.760 to -1.036	Yes	*						Gigyf1f/f vs. cHET	4.916	1.522 to 8.310	Yes	*						WT vs. WT+IGF-1	-1.886	-3.334 to -0.4385	Yes	*
Gigyf1 f/f vs. cKO	0.9798	0.5559 to 1.404	Yes	**						Gigyf1f/f vs. cKO	1.241	0.6356 to 1.846	Yes	**						Gigyf1f/f vs. cKO	-7.261	-9.623 to -4.899	Yes	***						Gigyf1f/f vs. cKO	7.829	4.435 to 11.22	Yes	**						WT vs. cHET	3.4	1.952 to 4.847	Yes	****
																																								WT vs. cHET+IGF-1	1.124	-0.3233 to 2.572	No	ns
																																								WT vs. cKO	4.858	3.411 to 6.306	Yes	****
Test details	Mean 1	Mean 2	Mean Diff.	SE of diff.	n1	n2	q	DF		Test details	Mean 1	Mean 2	Mean Diff.	SE of diff.	n1	n2	q	DF		Test details	Mean 1	Mean 2	Mean Diff.	SE of diff.	n1	n2	q	DF		Test details	Mean 1	Mean 2	Mean Diff.	SE of diff.	n1	n2	q	DF		WT vs. cKO+IGF-1	3.32	1.873 to 4.768	Yes	***
Gigyf1 f/f vs. cHET	1.634	1.067	0.567	0.148	3	3	3.83	6		Gigyf1f/f vs. cHET	1.638	0.5846	1.053	0.2114	3	3	4.98	6		Gigyf1f/f vs. cHET	4.577	7.975	-3.398	0.825	3	3	4.119	6		Gigyf1f/f vs. cHET	13.54	8.624	4.916	1.185	3	3	4.147	6
Gigyf1 f/f vs. cKO	1.634	0.6538	0.9798	0.148	3	3	6.618	6		Gigyf1f/f vs. cKO	1.638	0.3967	1.241	0.2114	3	3	5.869	6		Gigyf1f/f vs. cKO	4.577	11.84	-7.261	0.825	3	3	8.801	6		Gigyf1f/f vs. cKO	13.54	5.71	7.829	1.185	3	3	6.604	6		Test details	Mean 1	Mean 2	Mean Diff.	SE of diff.	n1	n2	q	DF
																																								WT vs. WT+IGF-1	12.09	13.97	-1.886	0.4989	3	3	3.78	12
																																								WT vs. cHET	12.09	8.688	3.4	0.4989	3	3	6.815	12
																																								WT vs. cHET+IGF-1	12.09	10.96	1.124	0.4989	3	3	2.253	12
																																								WT vs. cKO	12.09	7.23	4.858	0.4989	3	3	9.738	12
																																								WT vs. cKO+IGF-1	12.09	8.768	3.32	0.4989	3	3	6.655	12
[truncated: 24 more columns]

## Sheet: Supplemental Figure
Supplemental Figure 6 (body weight)										Supplemental Figure 8 (Migration analysis of the distribution of EdU+)										Supplemental Figure 9 (Ts-E12.5)
Table Analyzed	Data 1									Table Analyzed	Data 1									ANOVA summary
																				F	9.294
Two-way ANOVA	Ordinary									Two-way ANOVA	Ordinary									P value	0.0082
Alpha	0.05									Alpha	0.05									P value summary	**
																				Are differences among means statistically significant? (P < 0.05)	Yes
Source of Variation	% of total variation	P value	P value summary	Significant?						Source of Variation	% of total variation	P value	P value summary	Significant?						R square	0.6991
Interaction	0.1364	0.1145	ns	No						Interaction	0.3664	0.6759	ns	No
Row Factor	91.18	< 0.0001	****	Yes						Row Factor	94.2	< 0.0001	****	Yes						Brown-Forsythe test
Column Factor	0.2476	0.0225	*	Yes						Column Factor	7.272e-13	> 0.9999	ns	No						F (DFn, DFd)	4.617 (2, 8)
																				P value	0.0464
ANOVA table	SS	DF	MS	F (DFn, DFd)	P value					ANOVA table	SS	DF	MS	F (DFn, DFd)	P value					P value summary	*
Interaction	3.306	2	1.653	F (2, 46) = 2.273	P = 0.1145					Interaction	6.531	2	3.265	F (2, 12) = 0.4047	P = 0.6759					Significantly different standard deviations? (P < 0.05)	Yes
Row Factor	2210	1	2210	F (1, 46) = 3039	P < 0.0001					Row Factor	1679	2	839.5	F (2, 12) = 104.1	P < 0.0001
Column Factor	6.002	2	3.001	F (2, 46) = 4.126	P = 0.0225					Column Factor	1.296e-11	1	1.296e-11	F (1, 12) = 1.606e-012	P > 0.9999					Bartlett's test
Residual	33.46	46	0.7273							Residual	96.81	12	8.068							Bartlett's statistic (corrected)
																				P value
Number of missing values	8									Number of missing values	0									P value summary
																				Significantly different standard deviations? (P < 0.05)
Multiple comparisons										Multiple comparisons
Within each row, compare columns (simple effects within rows)										Alpha	0.05									ANOVA table	SS	DF	MS	F (DFn, DFd)	P value
																				Treatment (between columns)	5.213	2	2.606	F (2, 8) = 9.294	P = 0.0082
Number of families	2									Sidak's multiple comparisons test	Mean Diff.	95% CI of diff.	Significant?	Summary						Residual (within columns)	2.244	8	0.2804
Number of comparisons per family	2																			Total	7.456	10
Alpha	0.05									WT - cKO
										VZ/SVZ	-1.513	-7.938 to 4.912	No	ns						Data summary
Dunnett's multiple comparisons test	Mean Diff.	95% CI of diff.	Significant?	Summary						IZ	1.435	-4.990 to 7.860	No	ns						Number of treatments (columns)	3
										CP	0.07816	-6.347 to 6.503	No	ns						Number of values (total)	11
P2
WT vs. HET	0.012	-0.8583 to 0.8823	No	ns																Multiple comparisons
WT vs. CKO	0.2217	-0.7833 to 1.227	No	ns						Test details	Mean 1	Mean 2	Mean Diff.	SE of diff.	N1	N2	t	DF		Number of families	1
																				Number of comparisons per family	2
P30										WT - cKO										Alpha	0.05
WT vs. HET	0.437	-0.4333 to 1.307	No	ns						VZ/SVZ	20.14	21.66	-1.513	2.319	3	3	0.6524	12
WT vs. CKO	1.546	0.5413 to 2.551	Yes	**						IZ	35.37	33.93	1.435	2.319	3	3	0.6187	12		Dunnett's multiple comparisons test	Mean Diff.	95% CI of diff.	Significant?	Summary
										CP	44.49	44.41	0.07816	2.319	3	3	0.0337	12
																				WT vs. HET	-1.305	-2.306 to -0.3041	Yes	*
Test details	Mean 1	Mean 2	Mean Diff.	SE of diff.	N1	N2	q	DF												WT vs. KO	-1.563	-2.644 to -0.4814	Yes	**
P2
WT vs. HET	1.46	1.448	0.012	0.3814	10	10	0.03146	46												Test details	Mean 1	Mean 2	Mean Diff.	SE of diff.	n1	n2	q	DF
WT vs. CKO	1.46	1.238	0.2217	0.4404	10	6	0.5033	46
																				WT vs. HET	4.138	5.443	-1.305	0.3745	4	4	3.485	8
P30																				WT vs. KO	4.138	5.7	-1.563	0.4045	4	3	3.863	8
WT vs. HET	15.46	15.03	0.437	0.3814	10	10	1.146	46
WT vs. CKO	15.46	13.92	1.546	0.4404	10	6	3.511	46
