# Supplementary material for: GIGYF1 disruption associates with autism and impaired IGF-1R signaling
Source: J Clin Invest. 2022 Oct 3;132(19):e159806. doi: 10.1172/JCI159806 (PMC9525121; doi:10.1172/JCI159806)
Supplement: Supplemental tables 1-9 [file jci-132-159806-s115.xlsx]

## Sheet: Supplementary Table 1
Supplementary Table 1. SPARK and SSC samples used in this study for detecting GIGYF1 LGD variants
FamilyType	SPARK_WES-pliot	SPARK_WES1	SPARK_WES2	SPARK_WES3	SPARK_WES	SPARK_WGS1	SPARK_WGS2	SPARK_WGS3	SPARK_WGS	SPARK_TOTAL	SSC	TOTAL
singleton		70	8262	6086	10985					10612
duo		2444	99	1547	5472		1		1	5469
trio	450	2491	1328	895	5077	5	4	345	354	5076	462
quad	6	3181	407	713	4377	587	555	456	1597	4739	1875
quintet	1	234	89	123	496	43	22	2	67	549
only_children		6	649	377	836					2378
single_father_two_children		40	9	10	74	3	3		6	75
single_father_multi_children		8	2	4	16					17
single_mother_two_children		184	18	160	538	6	2		8	528
single_mother_multi_children		34	3	21	79	1			1	79
multi_generation			2	5	10					10
sum_individual	1379	27263	15995	16779	61302	2629	2365	2871	7861	68560	8886	77446
sum_family	457	8692	10868	9941	27960	645	587	803	2034	29532	2337	31869
sum_ASD_case										33241	2337	35578
sum_family(mother/father)										18115	2337	20452
sum_one_generation										12303
sum_one_generation_ASD										12227
sum_one_generation_noASD										76

## Sheet: Supplementary Table 2
Supplementary Table 2. Summary of all GIGYF1 LGD variants from SPARK and SSC
Chr	Start	End	Ref	Alt	Func.refGene	Gene.refGene	ExonicFunc	HGVSc	HGVSp	AAChange.refGene_ANNOVAR	QUAL	FORMAT	FORMAT_SAMPLE	Inhetitance	Transmission	SAMPLE_ID	ASD_diagnosis	SAMPLE_SEX	SAMPLE_ROLE	FAMILY_ID	familytype1	familytype2	Father_ID	FORMAT_Father	fa_ASD_diagnosis	Mother_ID	FORMAT_Mother	mo_ASD_diagnosis	Source
7	100688034	100688034	C	CA	exonic	GIGYF1	stopgain	NM_022574:c.111_112insT	NP_072096:p.Asp38Ter	GIGYF1:NM_022574:exon2:c.112delinsTG:p.D38*	62	GT:DP:AD:GQ:PL:RNC	0/1:50:24,26:53:62,0,53:..	undertermined_mother	NA	SP0047813	NO	FEMALE	Mother	SF0047814	Simplex	Trio	NA	NA	NA	NA	NA	NA	SPARK_WES1
7	100687874	100687874	C	A	exonic	GIGYF1	stopgain	NM_022574:c.175G>T	NP_072096:p.Glu59Ter	GIGYF1:NM_022574:exon3:c.G175T:p.E59X	38	GT:DP:AD:GQ:PL:RNC	0/1:93:61,32:38:38,0,51:..	undertermined_proband	NA	SP0113755	YES	MALE	Proband	SF0113755	Unknown	Singleton	NA	NA	NA	NA	NA	NA	SPARK_WES2
7	100687602	100687604	CAG	C	exonic	GIGYF1	frameshift	NM_022574:c.274_275del	NP_072096:p.Leu92ValfsTer38	GIGYF1:NM_022574:exon4:c.274_276delinsG:p.L92Vfs*38	60	GT:DP:AD:GQ:PL:RNC	0/1:63:31,32,0:52:60,0,52,990,990,990:..	not maternal_proband	NA	SP0248177	YES	MALE	Proband	SF0248177	Multiplex	single_mother_three_children	NA	NA	NA	NA	NA	NA	SPARK_WES2
7	100687546	100687546	A	AG	exonic	GIGYF1	frameshift	NM_022574:c.331_332insC	NP_072096:p.Leu111ProfsTer20	GIGYF1:NM_022574:exon4:c.331_332insC:p.L111Pfs*20	53	GT:DP:AD:GQ:PL:RNC	0/1:51:26,24:47:49,0,49:..	undertermined_proband	NA	SP0310588	YES	MALE	Proband	SF0310588	Unknown	Singleton	NA	NA	NA	NA	NA	NA	SPARK_WES3
7	100687545	100687546	CA	C	exonic	GIGYF1	frameshift	NM_022574:c.332del	NP_072096:p.Leu111ArgfsTer234	GIGYF1:NM_022574:exon4:c.332_333delinsG:p.L111Rfs*234	2098.38	GT:AD:DP:FT:GQ:PL	0/1:26,20:46:PASS:99:642,0,886	de novo	NO	SSC10925	YES	MALE	Proband	14114	Simplex	Quad	SSC11050	0/0:35,0:35:PASS:99:0,99,1187	NO	SSC10926	0/0:36,0:36:PASS:99:0,101,1201	NO	SSC_WGS
7	100687545	100687546	CA	C	exonic	GIGYF1	frameshift	NM_022574:c.332del	NP_072096:p.Leu111ArgfsTer234	GIGYF1:NM_022574:exon4:c.332_333delinsG:p.L111Rfs*234	2098.38	GT:AB:AD:DP:GQ:PL	0/1:15,15:30:PASS:99:495,0,501	maternal	YES	SSC11010	YES	FEMALE	Proband	14217	Simplex	Quad	SSC11027	0/0:38,0:38:PASS:99:0,101,1291	NO	SSC11017	0/1:22,17:39:PASS:99:539,0,738	NO	SSC_WGS
7	100687545	100687546	CA	C	exonic	GIGYF1	frameshift	NM_022574:c.332del	NP_072096:p.Leu111ArgfsTer234	GIGYF1:NM_022574:exon4:c.332_333delinsG:p.L111Rfs*234	66	GT:DP:AD:GQ:PL:RNC	0/1:56:28,28:58:58,0,67:..	maternal	YES	SP0003935	YES	MALE	Proband	SF0003935	Simplex	Duo	NA	NA	NA	SP0010440	0/1:79:40,38:61:66,0,62:..	NO	SPARK_WES1
7	100687545	100687546	CA	C	exonic	GIGYF1	frameshift	NM_022574:c.332del	NP_072096:p.Leu111ArgfsTer234	GIGYF1:NM_022574:exon4:c.332_333delinsG:p.L111Rfs*234	54	GT:DP:AD:GQ:PL:RNC	0/1:47:24,23,0:48:51,0,50,990,990,990:..	maternal	YES	SP0004636	YES	MALE	Proband	SF0004636	Simplex	Quad	SP0027853	0/0:23:23,0,0:50:0,135,1349,135,1349,1349:..	NO	SP0004294	0/1:72:41,31,0:39:41,0,41,990,990,990:..	NO	SPARK_WES2
7	100687545	100687546	CA	C	exonic	GIGYF1	frameshift	NM_022574:c.332del	NP_072096:p.Leu111ArgfsTer234	GIGYF1:NM_022574:exon4:c.332_333delinsG:p.L111Rfs*234	66	GT:DP:AD:GQ:PL:RNC	0/1:120:58,62:55:66,0,55:..	de novo_sibling	NO	SP0023041	NO	FEMALE	Sibling	SF0023040	Simplex	Quad	SP0028141	0/0:44:44,0:50:.:..	NO	SP0023037	0/0:23:23,0:50:.:..	NO	SPARK_WES1
7	100687545	100687546	CA	C	exonic	GIGYF1	frameshift	NM_022574:c.332del	NP_072096:p.Leu111ArgfsTer234	GIGYF1:NM_022574:exon4:c.332_333delinsG:p.L111Rfs*234	54	GT:DP:AD:GQ:PL:RNC	0/1:27:13,14,0:46:50,0,47,990,990,990:..	undertermined_proband	NA	SP0023216	YES	MALE	Proband	SF0023216	Unknown	Singleton	NA	NA	NA	NA	NA	NA	SPARK_WES2
7	100687545	100687546	CA	C	exonic	GIGYF1	frameshift	NM_022574:c.332del	NP_072096:p.Leu111ArgfsTer234	GIGYF1:NM_022574:exon4:c.332_333delinsG:p.L111Rfs*234	54	GT:DP:AD:GQ:PL:RNC	0/1:46:21,25,0:45:47,0,48,990,990,990:..	undertermined_proband	NA	SP0060106	YES	MALE	Proband	SF0060106	Unknown	Singleton	NA	NA	NA	NA	NA	NA	SPARK_WES2
7	100687545	100687546	CA	C	exonic	GIGYF1	frameshift	NM_022574:c.332del	NP_072096:p.Leu111ArgfsTer234	GIGYF1:NM_022574:exon4:c.332_333delinsG:p.L111Rfs*234	2098.38	GT:AD:DP:FT:GQ:PL	0/1:18,18:36:PASS:99:596,0,595	maternal_sibling	YES	SSC11028	NO	MALE	Sibling	14217	Simplex	Quad	SSC11027	0/0:38,0:38:PASS:99:0,101,1291	NO	SSC11017	0/1:22,17:39:PASS:99:539,0,738	NO	SSC_WGS
7	100687545	100687546	CA	C	exonic	GIGYF1	frameshift	NM_022574:c.332del	NP_072096:p.Leu111ArgfsTer234	GIGYF1:NM_022574:exon4:c.332_333delinsG:p.L111Rfs*234	66	GT:DP:AD:GQ:PL:RNC	0/1:47:26,21:54:54,0,71:..	maternal	YES	SP0108088	YES	FEMALE	Proband	SF0108088	Multiplex	single_mother_multi_children	NA	NA	NA	SP0108087	0/1:41:22,19:55:55,0,61:..	YES	SPARK_WES1
7	100687545	100687546	CA	C	exonic	GIGYF1	frameshift	NM_022574:c.332del	NP_072096:p.Leu111ArgfsTer234	GIGYF1:NM_022574:exon4:c.332_333delinsG:p.L111Rfs*234	66	GT:DP:AD:GQ:PL:RNC	0/1:67:33,33:56:58,0,60:..	maternal_sibling	YES	SP0108089	YES	FEMALE	Sibling	SF0108088	Multiplex	single_mother_multi_children	NA	NA	NA	SP0108087	0/1:41:22,19:55:55,0,61:..	YES	SPARK_WES1
7	100687545	100687546	CA	C	exonic	GIGYF1	frameshift	NM_022574:c.332del	NP_072096:p.Leu111ArgfsTer234	GIGYF1:NM_022574:exon4:c.332_333delinsG:p.L111Rfs*234	66	GT:DP:AD:GQ:PL:RNC	0/1:85:36,48:62:66,0,64:..	maternal_sibling	YES	SP0108091	YES	MALE	Sibling	SF0108088	Multiplex	single_mother_multi_children	NA	NA	NA	SP0108087	0/1:41:22,19:55:55,0,61:..	YES	SPARK_WES1
7	100687545	100687546	CA	C	exonic	GIGYF1	frameshift	NM_022574:c.332del	NP_072096:p.Leu111ArgfsTer234	GIGYF1:NM_022574:exon4:c.332_333delinsG:p.L111Rfs*234	66	GT:DP:AD:GQ:PL:RNC	0/1:41:22,19:55:55,0,61:..	undertermined_mother	NA	SP0108087	YES	FEMALE	Mother	SF0108088	Multiplex	single_mother_multi_children	NA	NA	NA	NA	NA	NA	SPARK_WES1
7	100687545	100687546	CA	C	exonic	GIGYF1	frameshift	NM_022574:c.332del	NP_072096:p.Leu111ArgfsTer234	GIGYF1:NM_022574:exon4:c.332_333delinsG:p.L111Rfs*234	66	GT:DP:AD:GQ:PL:RNC	0/1:62:33,28:59:60,0,64:..	de novo	NO	SP0110123	YES	MALE	Proband	SF0110123	Simplex	Quad	SP0114046	0/0:45:45,0:50:.:..	NO	SP0110120	0/0:16:16,0:48:.:..	NO	SPARK_WES1
7	100687545	100687546	CA	C	exonic	GIGYF1	frameshift	NM_022574:c.332del	NP_072096:p.Leu111ArgfsTer234	GIGYF1:NM_022574:exon4:c.332_333delinsG:p.L111Rfs*234	66	GT:DP:AD:GQ:PL:RNC	0/1:122:61,60:58:64,0,59:..	maternal	YES	SP0120976	YES	MALE	Proband	SF0120976	Simplex	Duo	NA	NA	NA	SP0120970	0/1:55:20,28:58:63,0,59:..	NO	SPARK_WES1
7	100687545	100687546	CA	C	exonic	GIGYF1	frameshift	NM_022574:c.332del	NP_072096:p.Leu111ArgfsTer234	GIGYF1:NM_022574:exon4:c.332_333delinsG:p.L111Rfs*234	54	GT:DP:AD:GQ:PL:RNC	0/1:66:35,31,0:41:45,0,42,990,990,990:..	undertermined_proband	NA	SP0127759	YES	MALE	Proband	SF0127759	Unknown	Singleton	NA	NA	NA	NA	NA	NA	SPARK_WES2
7	100687545	100687546	CA	C	exonic	GIGYF1	frameshift	NM_022574:c.332del	NP_072096:p.Leu111ArgfsTer234	GIGYF1:NM_022574:exon4:c.332_333delinsG:p.L111Rfs*234	799.38	GT:AD:DP:FT:GQ:PL	0/1:11,25:36:99:863,0,315	de novo	NO	SP0132839	YES	MALE	Proband	SF0132839	Simplex	Quad	SP0133056	0/0:31,0:31:81:0,81,962	NO	SP0132705	0/0:32,0:32:93:0,93,1395	NO	SPARK_WGS1
7	100687545	100687546	CA	C	exonic	GIGYF1	frameshift	NM_022574:c.332del	NP_072096:p.Leu111ArgfsTer234	GIGYF1:NM_022574:exon4:c.332_333delinsG:p.L111Rfs*234	54	GT:DP:AD:GQ:PL:RNC	0/1:37:15,22,0:48:54,0,49,990,990,990:..	de novo_sibling	NO	SP0148352	YES	FEMALE	Sibling	SF0148351	Multiplex	Quintet	SP0148367	0/0:17:17,0,0:50:0,102,1019,102,1019,1019:..	NO	SP0148348	0/0:24:24,0,0:50:0,102,1019,102,1019,1019:..	NO	SPARK_WES2
7	100687545	100687546	CA	C	exonic	GIGYF1	frameshift	NM_022574:c.332del	NP_072096:p.Leu111ArgfsTer234	GIGYF1:NM_022574:exon4:c.332_333delinsG:p.L111Rfs*234	54	GT:DP:AD:GQ:PL:RNC	0/1:65:33,30,0:46:47,0,51,990,990,990:..	undertermined_father	NA	SP0244375	NO	MALE	Father	SF0244373	Simplex	Trio	NA	NA	NA	NA	NA	NA	SPARK_WES2
7	100687545	100687546	CA	C	exonic	GIGYF1	frameshift	NM_022574:c.332del	NP_072096:p.Leu111ArgfsTer234	GIGYF1:NM_022574:exon4:c.332_333delinsG:p.L111Rfs*234	649.48	GT:AD:DP:GQ:PL	0/1:20,9:29:99:268,0,691	undertermined_father	NA	SP0196171	NO	MALE	Father	SF0196172	Simplex	Trio	NA	NA	NA	NA	NA	NA	SPARK_WGS3
7	100687545	100687546	CA	C	exonic	GIGYF1	frameshift	NM_022574:c.332del	NP_072096:p.Leu111ArgfsTer234	GIGYF1:NM_022574:exon4:c.332_333delinsG:p.L111Rfs*234	54	GT:DP:AD:GQ:PL:RNC	0/1:19:10,9,0:44:45,0,48,990,990,990:..	undertermined_father	NA	SP0201202	NO	MALE	Father	SF0200723	Simplex	Trio	NA	NA	NA	NA	NA	NA	SPARK_WES2
7	100687545	100687546	CA	C	exonic	GIGYF1	frameshift	NM_022574:c.332del	NP_072096:p.Leu111ArgfsTer234	GIGYF1:NM_022574:exon4:c.332_333delinsG:p.L111Rfs*234	66	GT:DP:AD:GQ:PL:RNC	0/1:79:40,38:61:66,0,62:..	undertermined_mother	NA	SP0010440	NO	FEMALE	Mother	SF0003935	Simplex	Duo	NA	NA	NA	NA	NA	NA	SPARK_WES1
7	100687545	100687546	CA	C	exonic	GIGYF1	frameshift	NM_022574:c.332del	NP_072096:p.Leu111ArgfsTer234	GIGYF1:NM_022574:exon4:c.332_333delinsG:p.L111Rfs*234	66	GT:DP:AD:GQ:PL:RNC	0/1:55:20,28:58:63,0,59:..	undertermined_mother	NA	SP0120970	NO	FEMALE	Mother	SF0120976	Simplex	Duo	NA	NA	NA	NA	NA	NA	SPARK_WES1
7	100687545	100687546	CA	C	exonic	GIGYF1	frameshift	NM_022574:c.332del	NP_072096:p.Leu111ArgfsTer234	GIGYF1:NM_022574:exon4:c.332_333delinsG:p.L111Rfs*234	54	GT:DP:AD:GQ:PL:RNC	0/1:72:41,31:39:41,0,41:..	undertermined_mother	NA	SP0004294	NO	FEMALE	Mother	SF0004636	Simplex	Quad	NA	NA	NA	NA	NA	NA	SPARK_WES2
7	100687545	100687546	CA	C	exonic	GIGYF1	frameshift	NM_022574:c.332del	NP_072096:p.Leu111ArgfsTer234	GIGYF1:NM_022574:exon4:c.332_333delinsG:p.L111Rfs*234	2098.38	GT:AB:AD:DP:GQ:PL	0/1:22,17:39:PASS:99:539,0,738	undertermined_mother	NA	SSC11017	NO	FEMALE	Mother	14217	Simplex	Quad	NA	NA	NA	NA	NA	NA	SSC_WGS
7	100687545	100687546	CA	C	exonic	GIGYF1	frameshift	NM_022574:c.332del	NP_072096:p.Leu111ArgfsTer234	GIGYF1:NM_022574:exon4:c.332_333delinsG:p.L111Rfs*234	54	GT:DP:AD:GQ:PL:RNC	0/1:83:38,43,0:46:50,0,47,990,990,990:..	undertermined_proband	NA	SP0166673	YES	MALE	Proband	SF0166673	Unknown	Singleton	NA	NA	NA	NA	NA	NA	SPARK_WES2
7	100687545	100687546	CA	C	exonic	GIGYF1	frameshift	NM_022574:c.332del	NP_072096:p.Leu111ArgfsTer234	GIGYF1:NM_022574:exon4:c.332_333delinsG:p.L111Rfs*234	54	GT:DP:AD:GQ:PL:RNC	0/1:34:18,15,0:42:42,0,47,990,990,990:..	undertermined_proband	NA	SP0173623	YES	FEMALE	Proband	SF0173623	Unknown	Singleton	NA	NA	NA	NA	NA	NA	SPARK_WES2
7	100687545	100687546	CA	C	exonic	GIGYF1	frameshift	NM_022574:c.332del	NP_072096:p.Leu111ArgfsTer234	GIGYF1:NM_022574:exon4:c.332_333delinsG:p.L111Rfs*234	649.48		0/1:11,14:25:99:477,0,358	paternal	YES	SP0196172	YES	FEMALE	Proband	SF0196172	Simplex	Trio	SP0196171	0/1:20,9:29:99:268,0,691	NO	SP0196174	0/0:32,0:32:90:0,90,1350	NO	SPARK_WGS3
7	100687545	100687546	CA	C	exonic	GIGYF1	frameshift	NM_022574:c.332del	NP_072096:p.Leu111ArgfsTer234	GIGYF1:NM_022574:exon4:c.332_333delinsG:p.L111Rfs*234	54	GT:DP:AD:GQ:PL:RNC	0/1:50:26,23,0:46:49,0,49,990,990,990:..	paternal	YES	SP0200723	YES	MALE	Proband	SF0200723	Simplex	Trio	SP0201202	0/1:19:10,9,0:44:45,0,48,990,990,990:..	NO	SP0191069	0/0:16:16,0,0:48:0,60,599,60,599,599:..	NO	SPARK_WES2
7	100687545	100687546	CA	C	exonic	GIGYF1	frameshift	NM_022574:c.332del	NP_072096:p.Leu111ArgfsTer234	GIGYF1:NM_022574:exon4:c.332_333delinsG:p.L111Rfs*234	54	GT:DP:AD:GQ:PL:RNC	0/1:80:42,37,0:45:45,0,57,990,990,990:..	undertermined_proband	NA	SP0207981	YES	MALE	Proband	SF0207981	Unknown	Singleton	NA	NA	NA	NA	NA	NA	SPARK_WES2
7	100687545	100687546	CA	C	exonic	GIGYF1	frameshift	NM_022574:c.332del	NP_072096:p.Leu111ArgfsTer234	GIGYF1:NM_022574:exon4:c.332_333delinsG:p.L111Rfs*234	53	GT:DP:AD:GQ:PL:RNC	0/1:17:10,7:31:30,0,53:..	undertermined_proband	NA	SP0299515	YES	MALE	Proband	SF0299515	Unknown	Singleton	NA	NA	NA	NA	NA	NA	SPARK_WES3
7	100687545	100687546	CA	C	exonic	GIGYF1	frameshift	NM_022574:c.332del	NP_072096:p.Leu111ArgfsTer234	GIGYF1:NM_022574:exon4:c.332_333delinsG:p.L111Rfs*234	53	GT:DP:AD:GQ:PL:RNC	0/1:29:16,12:45:49,0,47:..	not maternal_proband	NA	SP0326072	YES	FEMALE	Proband	SF0326072	Simplex	Duo	NA	NA	NA	SP0319531	0/0:16:16,0:48:0,57,569:..	NO	SPARK_WES3
7	100687545	100687546	CA	C	exonic	GIGYF1	frameshift	NM_022574:c.332del	NP_072096:p.Leu111ArgfsTer234	GIGYF1:NM_022574:exon4:c.332_333delinsG:p.L111Rfs*234	53	GT:DP:AD:GQ:PL:RNC	0/1:39:14,25:45:53,0,45:..	undertermined_proband	NA	SP0340896	YES	MALE	Proband	SF0340896	Unknown	Singleton	NA	NA	NA	NA	NA	NA	SPARK_WES3
7	100687508	100687508	G	A	exonic	GIGYF1	stopgain	NM_022574:c.370C>T	NP_072096:p.Arg124Ter	GIGYF1:NM_022574:exon4:c.C370T:p.R124X	61	GT:DP:AD:GQ:PL:RNC	0/1:38:16,22:58:61,0,59:..	de novo	NO	SP0066233	YES	MALE	Proband	SF0066233	Multiplex	Trio	SP0067824	0/0:17:17,0:48:.:..	NO	SP0066227	0/0:17:17,0:50:.:..	YES	SPARK_WES1
7	100687341	100687341	G	A	exonic	GIGYF1	stopgain	NM_022574:c.439C>T	NP_072096:p.Arg147Ter	GIGYF1:NM_022574:exon5:c.C439T:p.R147X	52	GT:DP:AD:GQ:PL:RNC	0/1:30:13,17:52:52,0,59:..	undertermined_proband	NA	SP0323179	YES	MALE	Proband	SF0323179	Unknown	Singleton	NA	NA	NA	NA	NA	NA	SPARK_WES3
7	100687328	100687328	T	TC	exonic	GIGYF1	frameshift	NM_022574:c.451_452insG	NP_072096:p.Glu151GlyfsTer10	GIGYF1:NM_022574:exon5:c.452delinsGA:p.E151Gfs*10	49	GT:DP:AD:GQ:PL:RNC	0/1:56:26,30:51:59,0,51:..	undertermined_proband	NA	SP0193013	YES	FEMALE	Proband	SF0193013	Multiplex	two child	NA	NA	NA	NA	NA	NA	SPARK_WES2
7	100687306	100687306	C	T	exonic	GIGYF1	stopgain	NM_022574:c.474G>A	NP_072096:p.Trp158Ter	GIGYF1:NM_022574:exon5:c.G474A:p.W158X	59	GT:DP:AD:GQ:PL:RNC	0/1:30:15,15:57:59,0,60:..	maternal	YES	SP0130703	YES	MALE	Proband	SF0130703	Simplex	Quad	SP0130786	0/0:17:17,0:50:.:..	NO	SP0130702	0/1:40:21,18:57:59,0,60:..	NO	SPARK_WES1
7	100687306	100687306	C	T	exonic	GIGYF1	stopgain	NM_022574:c.474G>A	NP_072096:p.Trp158Ter	GIGYF1:NM_022574:exon5:c.G474A:p.W158X	59	GT:DP:AD:GQ:PL:RNC	0/1:40:21,18:57:59,0,60:..	undertermined_mother	NA	SP0130702	NO	FEMALE	Mother	SF0130703	Simplex	Quad	NA	NA	NA	NA	NA	NA	SPARK_WES1
7	100686821	100686821	T	TGGGAGAC	splicing	GIGYF1	splicing	NM_022574:c.524-3_524-2insGTCTCCC	-	NM_022574:exon7:c.524-2A>GTCTCCCA	658.76	GT:AD:DP:FT:GQ:PL	0/1:17,18:35:99:722,0,657	undertermined_mother	NA	SP0246197	NO	FEMALE	Mother	SF0243887	Simplex	Quad	NA	NA	NA	NA	NA	NA	SPARK_WGS2
7	100686687	100686709	GGCCCTGCTCCGAGCCTCCAGCT	G	exonic	GIGYF1	frameshift	NM_022574:c.634_655del	NP_072096:p.Ser212ProfsTer126	GIGYF1:NM_022574:exon7:c.634_656delinsC:p.S212Pfs*126	35	GT:DP:AD:GQ:PL:RNC	0/1:38:28,10:18:18,0,43:..	paternal_sibling	YES	SP0352531	NO	FEMALE	Sibling	SF0352528	Simplex	Quad	SP0352533	0/1:66:40,26:36:35,0,57:..	NO	SP0352527	0/0:30:30,0:50:0,90,899:..	NO	SPARK_WES3
7	100686687	100686709	GGCCCTGCTCCGAGCCTCCAGCT	G	exonic	GIGYF1	frameshift	NM_022574:c.634_655del	NP_072096:p.Ser212ProfsTer126	GIGYF1:NM_022574:exon7:c.634_656delinsC:p.S212Pfs*126	35	GT:DP:AD:GQ:PL:RNC	0/1:66:40,26:36:35,0,57:..	undertermined_father	NA	SP0352533	NO	MALE	Father	SF0352528	Simplex	Quad	NA	NA	NA	NA	NA	NA	SPARK_WES3
7	100686682	100686682	G	A	exonic	GIGYF1	stopgain	NM_022574:c.661C>T	NP_072096:p.Arg221Ter	GIGYF1:NM_022574:exon7:c.C661T:p.R221X	652.67	GT:AD:DP:FT:GQ:PL	0/1:22,23:45:99:705,0,618	de novo	NO	SP0017274	YES	MALE	Proband	SF0017274	Simplex	Trio	SP0018748	0/0:38,0:38:99:0,99,130	NO	SP0017178	0/0:39,0:39:99:0,111,1665	NO	SPARK_pliot
7	100686672	100686672	T	TCGGCG	exonic	GIGYF1	frameshift	NM_022574:c.670_671insCGCCG	NP_072096:p.Asp224AlafsTer123	GIGYF1:NM_022574:exon7:c.671delinsCGCCGA:p.D224Afs*123	739.38	GT:AD:DP:FT:GQ:PL	0/1:22,21:43:99:803,0,1503	undertermined_mother	NA	SP0158900	NO	FEMALE	Mother	SF0158910	Multiplex	Quad	NA	NA	NA	NA	NA	NA	SPARK_WGS1
7	100686365	100686365	G	A	exonic	GIGYF1	stopgain	NM_022574:c.763C>T	NP_072096:p.Arg255Ter	GIGYF1:NM_022574:exon8:c.C763T:p.R255X	53	GT:DP:AD:GQ:PL:RNC	0/1:42:17,25:52:53,0,59:..	undertermined_proband	NA	SP0241731	YES	MALE	Proband	SF0241731	Unknown	Singleton	NA	NA	NA	NA	NA	NA	SPARK_WES2
7	100686356	100686356	G	A	exonic	GIGYF1	stopgain	NM_022574:c.772C>T	NP_072096:p.Arg258Ter	GIGYF1:NM_022574:exon8:c.C772T:p.R258X	63	GT:DP:AD:GQ:PL:RNC	0/1:91:47,44:60:63,0,63:..	paternal	YES	SP0023078	YES	MALE	Proband	SF0023078	Simplex	Quad	SP0023085	0/1:92:46,46:60:62,0,63:..	NO	SP0023042	0/0:23:23,0:50:.:..	NO	SPARK_WES1
7	100686356	100686356	G	A	exonic	GIGYF1	stopgain	NM_022574:c.772C>T	NP_072096:p.Arg258Ter	GIGYF1:NM_022574:exon8:c.C772T:p.R258X	63	GT:DP:AD:GQ:PL:RNC	0/1:92:46,46:60:62,0,63:..	undertermined_father	NA	SP0023085	NO	MALE	Father	SF0023078	Simplex	Quad	NA	NA	NA	NA	NA	NA	SPARK_WES1
7	100686356	100686356	G	A	exonic	GIGYF1	stopgain	NM_022574:c.772C>T	NP_072096:p.Arg258Ter	GIGYF1:NM_022574:exon8:c.C772T:p.R258X	55	GT:DP:AD:GQ:PL:RNC	0/1:27:19,8:56:55,0,70:..	undertermined_mother	NA	SP0217835	NO	FEMALE	Mother	SF0217838	Simplex	Duo	NA	NA	NA	NA	NA	NA	SPARK_WES3
7	100686293	100686293	G	A	exonic	GIGYF1	stopgain	NM_022574:c.835C>T	NP_072096:p.Arg279Ter	GIGYF1:NM_022574:exon8:c.C835T:p.R279X	60	GT:DP:AD:GQ:PL:RNC	0/1:102:55,47:60:60,0,66:..	undertermined_mother	NA	SP0012661	NO	FEMALE	Mother	SF0012548	Simplex	Duo	NA	NA	NA	NA	NA	NA	SPARK_WES1
7	100686182	100686184	TGA	T	exonic	GIGYF1	frameshift	NM_022574:c.944_945del	NP_072096:p.Leu315GlnfsTer10	GIGYF1:NM_022574:exon8:c.944_946delinsA:p.L315Qfs*10	47	GT:DP:AD:GQ:PL:RNC	0/1:46:25,21:46:47,0,52:..	undertermined_sibling	NA	SP0122309	YES	MALE	Sibling	SF0122308	Multiplex	two child	NA	NA	NA	NA	NA	NA	SPARK_WES2
7	100686081	100686081	T	C	splicing	GIGYF1	splicing	NM_022574:c.949-2A>G	-	NM_022574:exon9:c.949-2A>G	1094.18	GT:AD:DP:FT:GQ:PL	0/1:0.41:13,19:32:PASS:99:499,0,301	maternal	YES	SSC05433	YES	MALE	Proband	12517	Simplex	Quad	SSC05293	0/0:.:26,0:26:PASS:49:0,49,755	NO	SSC05441	0/1:0.57:16,12:28:PASS:99:279,0,388	NO	SSC_WGS
7	100686081	100686081	T	C	splicing	GIGYF1	splicing	NM_022574:c.949-2A>G	-	NM_022574:exon9:c.949-2A>G	1094.18	GT:AB:AD:DP:GQ:PL	0/1:0.34:10,19:29:PASS:99:447,0,232	maternal_sibling	YES	SSC05451	NO	MALE	Sibling	12517	Simplex	Quad	SSC05294	0/0:.:26,0:26:PASS:49:0,49,756	NO	SSC05442	0/1:0.57:16,12:28:PASS:99:279,0,389	NO	SSC_WGS
7	100686081	100686081	T	C	splicing	GIGYF1	splicing	NM_022574:c.949-2A>G	-	NM_022574:exon9:c.949-2A>G	1094.18	GT:AD:DP:FT:GQ:PL	0/1:0.57:16,12:28:PASS:99:279,0,388	undertermined_mother	NA	SSC05441	NO	FEMALE	Mother	12517	Simplex	Quad	NA	NA	NA	NA	NA	NA	SSC_WGS
7	100686081	100686081	T	C	splicing	GIGYF1	splicing	NM_022574:c.949-2A>G	-	NM_022574:exon9:c.949-2A>G	1094.18	GT:AB:AD:DP:GQ:PL	0/1:0.57:16,12:28:PASS:99:279,0,389	undertermined_mother	NA	SSC05442	NO	FEMALE	Mother	12517	Simplex	Quad	NA	NA	NA	NA	NA	NA	SSC_WGS
7	100686049	100686049	G	A	exonic	GIGYF1	stopgain	NM_022574:c.979C>T	NP_072096:p.Gln327Ter	GIGYF1:NM_022574:exon9:c.C979T:p.Q327X	55	GT:DP:AD:GQ:PL:RNC	0/1:63:34,29:54:55,0,59:..	undertermined_proband	NA	SP0082688	YES	MALE	Proband	SF0082688	Unknown	Singleton	NA	NA	NA	NA	NA	NA	SPARK_WES2
7	100686035	100686036	GA	G	exonic	GIGYF1	frameshift	NM_022574:c.992del	NP_072096:p.Phe331SerfsTer14	GIGYF1:NM_022574:exon9:c.992_993delinsC:p.F331Sfs*14	53	GT:DP:AD:GQ:PL:RNC	0/1:84:53,31:54:53,0,66:..	undertermined_proband	NA	SP0194202	YES	FEMALE	Proband	SF0194202	Unknown	Singleton	NA	NA	NA	NA	NA	NA	SPARK_WES2
7	100685379	100685396	TCCCCATCCCCGTTTGTC	T	exonic	GIGYF1	frameshift	NM_022574:c.1140_1156del	NP_072096:p.Thr381ArgfsTer13	GIGYF1:NM_022574:exon10:c.1140_1157delinsA:p.T381Rfs*13	560.5	GT:AB:AD:DP:GQ:PL	0/1:14,16:30:PASS:99:629,0,2127	de novo	NO	SSC02781	YES	MALE	Proband	11232	Simplex	Quad	SSC02792	0/0:35,0:35:PASS:99:0,100,1187	NO	SSC02785	0/0:40,0:40:PASS:99:0,102,1530	NO	SSC_WGS
7	100685360	100685364	CTCTT	C	exonic	GIGYF1	frameshift	NM_022574:c.1172_1175del	NP_072096:p.Lys391SerfsTer14	GIGYF1:NM_022574:exon10:c.1172_1176delinsG:p.K391Sfs*14	57	GT:DP:AD:GQ:PL:RNC	0/1:73:48,25:56:57,0,62:..	undertermined_proband	NA	SP0152153	YES	MALE	Proband	SF0152153	Multiplex	two child	NA	NA	NA	NA	NA	NA	SPARK_WES2
7	100685099	100685099	C	CAGCA	exonic	GIGYF1	frameshift	NM_022574:c.1239_1240insTGCT	NP_072096:p.Gly414CysfsTer10	GIGYF1:NM_022574:exon11:c.1240delinsTGCTG:p.G414Cfs*10	52	GT:DP:AD:GQ:PL:RNC	0/1:42:26,14:51:52,0,56:..	undertermined_proband	NA	SP0266946	YES	FEMALE	Proband	SF0266946	Unknown	Singleton	NA	NA	NA	NA	NA	NA	SPARK_WES3
7	100684895	100684895	C	T	splicing	GIGYF1	splicing	NM_022574:c.1291-1G>A	-	NM_022574:exon12:c.1291-1G>A	59	GT:DP:AD:GQ:PL:RNC	0/1:36:20,16:55:55,0,67:..	paternal	YES	SP0078822	YES	MALE	Proband	SF0078822	Simplex	Trio	SP0078928	0/1:94:50,43:58:59,0,62:..	NO	SP0078818	0/0:44:44,0:50:0,180,1799:..	NO	SPARK_WES2
7	100684895	100684895	C	T	splicing	GIGYF1	splicing	NM_022574:c.1291-1G>A	-	NM_022574:exon12:c.1291-1G>A	59	GT:DP:AD:GQ:PL:RNC	0/1:94:50,43:58:59,0,62:..	undertermined_father	NA	SP0078928	NO	MALE	Father	SF0078822	Simplex	Trio	NA	NA	NA	NA	NA	NA	SPARK_WES2
7	100684894	100684894	C	A	exonic	GIGYF1	stopgain	NM_022574:c.1291G>T	NP_072096:p.Glu431Ter	GIGYF1:NM_022574:exon12:c.G1291T:p.E431X	273.57	GT:AD:DP:FT:GQ:PL	0/1:0.57:16,12:28:99:333,0,462	de novo_sibling	NO	SSC03534	NO	MALE	Sibling	11998	Simplex	Quad	SSC03533	0/0:.:42,0:42:99:0,103,1390	NO	SSC03526	0/0:.:38,0:38:99:0,99,1250	NO	SSC_WGS
7	100684593	100684593	C	CCATCT	exonic	GIGYF1	frameshift	NM_022574:c.1485_1486insAGATG	NP_072096:p.Ala496ArgfsTer17	GIGYF1:NM_022574:exon13:c.1486delinsAGATGG:p.A496Rfs*17	684.5	GT:AB:AD:DP:GQ:PL	0/1:15,18:33:PASS:99:753,0,970	de novo	NO	SSC12449	YES	MALE	Proband	14530	Simplex	Quad	SSC12465	0/0:42,0:42:PASS:99:0,100,1380	NO	SSC12456	0/0:36,0:36:PASS:99:0,103,1252	NO	SSC_WGS
7	100684590	100684590	C	A	exonic	GIGYF1	stopgain	NM_022574:c.1489G>T	NP_072096:p.Glu497Ter	GIGYF1:NM_022574:exon13:c.G1489T:p.E497X	55	GT:DP:AD:GQ:PL:RNC	0/1:64:33,31:53:54,0,58:..	paternal	YES	SP0117414	YES	MALE	Proband	SF0117414	Multiplex	Quad	SP0117426	0/1:53:27,26:53:55,0,56:..	NO	SP0117411	0/0:30:30,0:50:.:..	NO	SPARK_WES1
7	100684590	100684590	C	A	exonic	GIGYF1	stopgain	NM_022574:c.1489G>T	NP_072096:p.Glu497Ter	GIGYF1:NM_022574:exon13:c.G1489T:p.E497X	55	GT:DP:AD:GQ:PL:RNC	0/1:45:24,21:52:55,0,54:..	paternal_sibling	YES	SP0117416	YES	FEMALE	Sibling	SF0117414	Multiplex	Quad	SP0117426	0/1:53:27,26:53:55,0,56:..	NO	SP0117411	0/0:30:30,0:50:.:..	NO	SPARK_WES1
7	100684590	100684590	C	A	exonic	GIGYF1	stopgain	NM_022574:c.1489G>T	NP_072096:p.Glu497Ter	GIGYF1:NM_022574:exon13:c.G1489T:p.E497X	55	GT:DP:AD:GQ:PL:RNC	0/1:53:27,26:53:55,0,56:..	undertermined_father	NA	SP0117426	NO	MALE	Father	SF0117414	Multiplex	Quad	NA	NA	NA	NA	NA	NA	SPARK_WES1
7	100684158	100684158	C	T	splicing	GIGYF1	splicing	NM_022574:c.1731-1G>A	-	NM_022574:exon15:c.1731-1G>A	54	GT:DP:AD:GQ:PL:RNC	0/1:72:35,37:51:54,0,53:..	undertermined_proband	NA	SP0198097	YES	MALE	Proband	SF0198097	Unknown	Singleton	NA	NA	NA	NA	NA	NA	SPARK_WES2
7	100683874	100683874	G	T	exonic	GIGYF1	stopgain	NM_022574:c.1913C>A	NP_072096:p.Ser638Ter	GIGYF1:NM_022574:exon16:c.C1913A:p.S638X	64	GT:DP:AD:GQ:PL:RNC	0/1:87:55,0,32:51:51,0,58:..	not maternal_proband	NA	SP0056967	YES	MALE	Proband	SF0056967	Multiplex	Duo	NA	NA	NA	SP0056964	0/0:24:24,0,0:50:.:..	NO	SPARK_WES1
7	100683839	100683840	TA	T	exonic	GIGYF1	frameshift	NM_022574:c.1947del	NP_072096:p.His649GlnfsTer28	GIGYF1:NM_022574:exon16:c.1947_1948delinsA:p.H649Qfs*28	52	GT:DP:AD:GQ:PL:RNC	0/1:80:34,45:44:51,0,44:..	undertermined_father	NA	SP0262204	NO	MALE	Father	SF0262194	Simplex	Trio	NA	NA	NA	NA	NA	NA	SPARK_WES3
7	100683839	100683840	TA	T	exonic	GIGYF1	frameshift	NM_022574:c.1947del	NP_072096:p.His649GlnfsTer28	GIGYF1:NM_022574:exon16:c.1947_1948delinsA:p.H649Qfs*28	52	GT:DP:AD:GQ:PL:RNC	0/1:65:33,31:49:52,0,52:..	paternal	YES	SP0262194	YES	MALE	Proband	SF0262194	Simplex	Trio	SP0262204	0/1:80:34,45:44:51,0,44:..	NO	SP0262193	0/0:19:19,0:50:0,63,629:..	NO	SPARK_WES3
7	100683822	100683824	CTG	C	exonic	GIGYF1	frameshift	NM_022574:c.1963_1964del	NP_072096:p.Gln655ValfsTer4	GIGYF1:NM_022574:exon16:c.1963_1965delinsG:p.Q655Vfs*4	456.5	GT:AD:DP:FT:GQ:PL	0/1:7,13:20:PASS:99:525,0,258	undertermined_father	NA	SSC12136	NO	MALE	Father	14594	Simplex	Quad	NA	NA	NA	NA	NA	NA	SSC_WGS
7	100683633	100683633	C	G	splicing	GIGYF1	splicing	NM_022574:c.1970-1G>C	-	NM_022574:exon17:c.1970-1G>C	853.26	GT:AD:DP:FT:GQ:PL	0/1:0.52:14,13:27:99:351,0,404	undertermined_mother	NA	SP0153728	NO	FEMALE	Mother	SF0153729	Simplex	Quad	NA	NA	NA	NA	NA	NA	SPARK_WGS1
7	100683633	100683633	C	G	splicing	GIGYF1	splicing	NM_022574:c.1970-1G>C	-	NM_022574:exon17:c.1970-1G>C	853.26	GT:AD:DP:FT:GQ:PL	0/1:0.53:26,23:49:99:588,0,732	maternal	YES	SP0153729	YES	MALE	Proband	SF0153729	Simplex	Quad	SP0155589	0/0:.:34,0:34:90:0,90,1350	NO	SP0153728	0/1:0.52:14,13:27:99:351,0,404	NO	SPARK_WGS1
7	100683303	100683303	C	A	splicing	GIGYF1	splicing	NM_022574:c.2193+1G>T	-	NM_022574:exon18:c.2193+1G>T	58	GT:DP:AD:GQ:PL:RNC	0/1:93:55,38:53:56,0,56:..	paternal	YES	SP0050353	YES	FEMALE	Proband	SF0050353	Simplex	Quad	SP0058789	0/1:115:60,55:52:57,0,53:..	NO	SP0050351	0/0:21:21,0:48:.:..	NO	SPARK_WES1
7	100683303	100683303	C	A	splicing	GIGYF1	splicing	NM_022574:c.2193+1G>T	-	NM_022574:exon18:c.2193+1G>T	843.05	GT:AD:DP:FT:GQ:PL	0/1:0.63:34,20:54:99:509,0,926	paternal	YES	SP0105937	YES	FEMALE	Proband	SF0105937	Simplex	Quad	SP0105936	0/1:0.56:19,15:34:99:419,0,558	NO	SP0105940	0/0:.:38,0:38:99:0,101,1342	NO	SPARK_WGS2
7	100683303	100683303	C	A	splicing	GIGYF1	splicing	NM_022574:c.2193+1G>T	-	NM_022574:exon18:c.2193+1G>T	58	GT:DP:AD:GQ:PL:RNC	0/1:111:55,56:54:58,0,55:..	paternal_sibling	YES	SP0050354	NO	FEMALE	Sibling	SF0050353	Simplex	Quad	SP0058789	0/1:115:60,55:52:57,0,53:..	NO	SP0050351	0/0:21:21,0:48:.:..	NO	SPARK_WES1
7	100683303	100683303	C	T	splicing	GIGYF1	splicing	NM_022574:c.2193+1G>A	-	NM_022574:exon18:c.2193+1G>A	1071.26	GT:AD:DP:FT:GQ:PL	0/1:0.58:23,17:40:99:471,0,669	paternal_sibling	YES	SP0153820	NO	MALE	Sibling	SF0153818	Multiplex	Quintet	SP0153994	0/1:0.51:25,24:49:99:686,0,712	NO	SP0153805	0/0:.:38,0:38:99:0,108,1524	NO	SPARK_WGS1
7	100683303	100683303	C	A	splicing	GIGYF1	splicing	NM_022574:c.2193+1G>T	-	NM_022574:exon18:c.2193+1G>T	58	GT:DP:AD:GQ:PL:RNC	0/1:115:60,55:52:57,0,53:..	undertermined_father	NA	SP0058789	NO	MALE	Father	SF0050353	Simplex	Quad	NA	NA	NA	NA	NA	NA	SPARK_WES1
7	100683303	100683303	C	A	splicing	GIGYF1	splicing	NM_022574:c.2193+1G>T	-	NM_022574:exon18:c.2193+1G>T	843.05	GT:AD:DP:FT:GQ:PL	0/1:0.56:19,15:34:99:419,0,558	undertermined_father	NA	SP0105936	NO	MALE	Father	SF0105937	Simplex	Quad	NA	NA	NA	NA	NA	NA	SPARK_WGS2
7	100683303	100683303	C	T	splicing	GIGYF1	splicing	NM_022574:c.2193+1G>A	-	NM_022574:exon18:c.2193+1G>A	1071.26	GT:AD:DP:FT:GQ:PL	0/1:0.51:25,24:49:99:686,0,712	undertermined_father	NA	SP0153994	NO	MALE	Father	SF0153818	Multiplex	Quintet	NA	NA	NA	NA	NA	NA	SPARK_WGS1
7	100683303	100683303	C	T	splicing	GIGYF1	splicing	NM_022574:c.2193+1G>A	-	NM_022574:exon18:c.2193+1G>A	57	GT:DP:AD:GQ:PL:RNC	0/1:68:30,38:52:57,0,52:..	undertermined_proband	NA	SP0260731	YES	MALE	Proband	SF0260731	Unknown	Singleton	NA	NA	NA	NA	NA	NA	SPARK_WES3
7	100683195	100683195	C	CT	exonic	GIGYF1	frameshift	NM_022574:c.2228_2229insA	NP_072096:p.Gln744AlafsTer77	GIGYF1:NM_022574:exon19:c.2229delinsAG:p.Q744Afs*77	68	GT:DP:AD:GQ:PL:RNC	0/1:76:44,32:64:66,0,68:..	maternal	YES	SP0056851	YES	MALE	Proband	SF0056851	Multiplex	single_mother_two_children	NA	NA	NA	SP0056850	0/1:70:36,34:66:68,0,70:..	NO	SPARK_WES1
7	100683195	100683195	C	CT	exonic	GIGYF1	frameshift	NM_022574:c.2228_2229insA	NP_072096:p.Gln744AlafsTer77	GIGYF1:NM_022574:exon19:c.2229delinsAG:p.Q744Afs*77	68	GT:DP:AD:GQ:PL:RNC	0/1:70:36,34:66:68,0,70:..	undertermined_mother	NA	SP0056850	NO	FEMALE	Mother	SF0056851	Multiplex	single_mother_two_children	NA	NA	NA	NA	NA	NA	SPARK_WES1
7	100683167	100683167	C	CG	exonic	GIGYF1	frameshift	NM_022574:c.2256_2257insC	NP_072096:p.Ala753ArgfsTer68	GIGYF1:NM_022574:exon19:c.2257delinsCG:p.A753Rfs*68	62	GT:DP:AD:GQ:PL:RNC	0/1:51:32,19:57:62,0,58:..	paternal_sibling	YES	SP0207527	NO	MALE	Sibling	SF0207524	Simplex	Quad	SP0207530	0/1:55:33,21:58:59,0,62:..	NO	SP0207522	0/0:58:58,0:50:0,189,1889:..	NO	SPARK_WES3
7	100683167	100683167	C	CG	exonic	GIGYF1	frameshift	NM_022574:c.2256_2257insC	NP_072096:p.Ala753ArgfsTer68	GIGYF1:NM_022574:exon19:c.2257delinsCG:p.A753Rfs*68	62	GT:DP:AD:GQ:PL:RNC	0/1:55:33,21:58:59,0,62:..	undertermined_father	NA	SP0207530	NO	MALE	Father	SF0207524	Simplex	Quad	NA	NA	NA	NA	NA	NA	SPARK_WES3
7	100683092	100683092	G	GC	exonic	GIGYF1	frameshift	NM_022574:c.2331_2332insG	NP_072096:p.Gln778AlafsTer43	GIGYF1:NM_022574:exon19:c.2332delinsGC:p.Q778Afs*43	64	GT:DP:AD:GQ:PL:RNC	0/1:100:36,0,0,0,0,50:53:58,0,54:..	de novo	NO	SP0009827	YES	MALE	Proband	SF0009827	Simplex	Quad	SP0014584	0/0:48:48,0,0,0,0,0:50:.:..	NO	SP0009760	0/0:16:16,0,0,0,0,0:48:.:..	NO	SPARK_WES1
7	100683017	100683017	G	A	exonic	GIGYF1	stopgain	NM_022574:c.2407C>T	NP_072096:p.Arg803Ter	GIGYF1:NM_022574:exon19:c.C2407T:p.R803X	51	GT:DP:AD:GQ:PL:RNC	0/1:40:20,20:51:51,0,61:..	undertermined_proband	NA	SP0190943	YES	MALE	Proband	SF0190943	Unknown	Singleton	NA	NA	NA	NA	NA	NA	SPARK_WES2
7	100682748	100682749	CA	C	exonic	GIGYF1	frameshift	NM_022574:c.2441del	NP_072096:p.Leu814ArgfsTer44	GIGYF1:NM_022574:exon20:c.2441_2442delinsG:p.L814Rfs*44	68	GT:DP:AD:GQ:PL:RNC	0/1:107:57,50,0:64:68,0,66:..	de novo_sibling	NO	SP0047800	YES	MALE	Sibling	SF0047799	Multiplex	Quad	SP0047803	0/0:21:21,0,0:50:.:..	NO	SP0047796	0/0:28:28,0,0:50:.:..	NO	SPARK_WES1
7	100682736	100682736	C	CT	exonic	GIGYF1	frameshift	NM_022574:c.2453_2454insA	NP_072096:p.Ser819ValfsTer2	GIGYF1:NM_022574:exon20:c.2454delinsAG:p.S819Vfs*2	67	GT:DP:AD:GQ:PL:RNC	0/1:68:30,38,0:60:63,0,62:..	maternal	YES	SP0075922	YES	FEMALE	Proband	SF0075922	Simplex	Trio	SP0077468	0/0:17:17,0,0:50:.:..	NO	SP0077470	0/1:58:31,27,0:66:67,0,71:..	NO	SPARK_WES1
7	100682736	100682736	C	CT	exonic	GIGYF1	frameshift	NM_022574:c.2453_2454insA	NP_072096:p.Ser819ValfsTer2	GIGYF1:NM_022574:exon20:c.2454delinsAG:p.S819Vfs*2	67	GT:DP:AD:GQ:PL:RNC	0/1:58:31,27,0:66:67,0,71:..	undertermined_mother	NA	SP0077470	NO	FEMALE	Mother	SF0075922	Simplex	Trio	NA	NA	NA	NA	NA	NA	SPARK_WES1
7	100682435	100682436	TC	T	exonic	GIGYF1	frameshift	NM_022574:c.2647del	NP_072096:p.Glu883ArgfsTer7	GIGYF1:NM_022574:exon21:c.2647_2648delinsA:p.E883Rfs*7	59	GT:DP:AD:GQ:PL:RNC	0/1:72:34,38:56:59,0,58:..	not maternal_proband	NA	SP0132564	YES	FEMALE	Proband	SF0132564	Simplex	Duo	NA	NA	NA	SP0132562	0/0:22:22,0:50:.:..	NO	SPARK_WES1
7	100682237	100682237	T	C	splicing	GIGYF1	splicing	NM_022574:c.2762-2A>G	-	NM_022574:exon22:c.2762-2A>G	47	GT:DP:AD:GQ:PL:RNC	0/1:76:35,41:40:47,0,40:..	undertermined_mother	NA	SP0297791	NO	FEMALE	Mother	SF0297792	Simplex	Duo	NA	NA	NA	NA	NA	NA	SPARK_WES3
7	100682128	100682128	G	A	exonic	GIGYF1	stopgain	NM_022574:c.2869C>T	NP_072096:p.Gln957Ter	GIGYF1:NM_022574:exon22:c.C2869T:p.Q957X	609.94	GT:AB:AD:DP:GQ:PL	0/1:0.56:19,15:34:99:345,0,530	paternal	YES	SSC04771	YES	MALE	Proband	12429	Simplex	Trio	SSC04777	0/1:0.67:30,15:45:99:361,0,898	NO	SSC04774	0/0:.:40,0:40:99:0,109,1228	NO	SSC_WGS
7	100682128	100682128	G	A	exonic	GIGYF1	stopgain	NM_022574:c.2869C>T	NP_072096:p.Gln957Ter	GIGYF1:NM_022574:exon22:c.C2869T:p.Q957X	609.94	GT:AB:AD:DP:GQ:PL	0/1:0.67:30,15:45:99:361,0,898	undertermined_father	NA	SSC04777	NO	MALE	Father	12429	Simplex	Trio	NA	NA	NA	NA	NA	NA	SSC_WGS
7	100682071	100682074	CCTG	C	exonic	GIGYF1	frameshift	NM_022574:c.2923_2925del	-	GIGYF1:NM_022574:exon22:c.2923_2925delinsG:p.Q975Gfs*53	596.94	GT:AD:DP:GQ:PL	0/1:21,17:38:99:630,0,923	undertermined_father	NA	SP0046861	NO	MALE	Father	SF0046854	Simplex	Trio	NA	NA	NA	NA	NA	NA	SPARK_pliot
7	100681986	100681986	C	T	exonic	GIGYF1	stopgain	NM_022574:c.2933G>A	NP_072096:p.Trp978Ter	GIGYF1:NM_022574:exon23:c.G2933A:p.W978X	57	GT:DP:AD:GQ:PL:RNC	0/1:54:27,27:55:57,0,60:..	undertermined_mother	NA	SP0214877	NO	FEMALE	Mother	SF0214880	Simplex	Duo	NA	NA	NA	NA	NA	NA	SPARK_WES3
7	100681729	100681730	TC	T	exonic	GIGYF1	frameshift	NM_022574:c.3097del	NP_072096:p.Asp1033MetfsTer14	GIGYF1:NM_022574:exon24:c.3097_3098delinsA:p.D1033Mfs*14	61	GT:DP:AD:GQ:PL:RNC	0/1:51:28,23:56:57,0,62:..	maternal	YES	SP0175329	YES	MALE	Proband	SF0175329	Simplex	Duo	NA	NA	NA	SP0175326	0/1:55:19,36:50:61,0,49:..	YES	SPARK_WES2
7	100681729	100681730	TC	T	exonic	GIGYF1	frameshift	NM_022574:c.3097del	NP_072096:p.Asp1033MetfsTer14	GIGYF1:NM_022574:exon24:c.3097_3098delinsA:p.D1033Mfs*14	61	GT:DP:AD:GQ:PL:RNC	0/1:55:19,36:50:61,0,49:..	undertermined_mother	NA	SP0175326	YES	FEMALE	mother	SF0175329	Simplex	Duo	NA	NA	NA	NA	NA	NA	SPARK_WES2

## Sheet: Supplementary Table 3
Supplementary Table 3. Detailed clinical information of in house cases with GIGYF1 LGD variants.
Collaborators	Michaela Idleburg, Suneeta Madan-Khetarpal	Alberto Fernandez-Jaen, Sara Alvarez	Jessica Sebastian, Rebecca Clark (through GeneDx)	Kun Xia, Hui Guo	Staci D. King (through GeneDx)	Mara Lucia S F Santos, Luiza L P Ramos	Donna Martin, Dan Brooks (through GeneDx)	Clinicist	Joseph Symonds, Glasgow	Clinicist	Evangeline C. Kurtz-Nelson, Rachel K. Earl, Raphael A. Bernier, Evan E. Eichler	Evangeline C. Kurtz-Nelson, Rachel K. Earl, Raphael A. Bernier, Evan E. Eichler	Evangeline C. Kurtz-Nelson, Rachel K. Earl, Raphael A. Bernier, Evan E. Eichler
Patient Index	1	2	3	4	5	6	7	Patient ID	8	Patient ID	10(11232.p1)	11(14530.p1)	12(11860.p1)
Country, ethnicity information	United States; Paternal ethnicity: [Sottish, Native American], Maternal ethnicity: [German, Irish, English; positive ashkenazi Jewish history]	Spanish, caucasian	USA, Caucasian ancestry	China,Guang Xi	USA, non-hispanic Caucasian	Brasil, caucasian	USA, Iraqi, Non-hispanic	Country, ethnicity information	Caucasian	Country, ethnicity information	USA (Caucasian)	USA (other)	USA (Caucasian)
GIGYF1 allele (NM_022574.4)	GIGYF1 (c.332delT; p.L111RfsX234)	c.439C>T;p.(Arg147*)	c.475del, p.D159MfsX186	c.521delG;p.(Gly174Glufs*171)	c.663_667dupAGACG;p.(G223Efs*124)	c.2498_2499insG;p.(Gly834Argfs*35)	c.2653G>T;p.(E885*)	GIGYF1 allele (NM_022574.4)	c.595C>T;p.(R199C)	GIGYF1 allele (NM_022574.4)	c.1140_1156del;p.(Thr381Argfs*13)	c.1485_1486insAGATG;p.(Ala496Argfs*17)	c.2761+2T>C
Mutation Detection Method(s)	whole exome sequencing	WES in trio	Whole exome sequencing, next generation sequencing	WES in trio	WES	WES in trio	WES singleton	Mutation Detection Method(s)	WGS	Mutation Detection Method(s)	WES (simplex quad)	WES (simplex quad)	WES (simplex quad)
Mutation inheritance	Maternally	de novo	Unknown, paternal testing not able to be completed	de novo	unknown - NPI	de novo	Unknown	Mutation inheritance	de novo	Mutation inheritance	de novo	de novo	de novo
Age at diagnosis (y)	variants identified at 14 years of age	7	5	2	10	8	5	Age at diagnosis	5	Age at diagnosis	104	49	72
Age at last examination (y)	12 years	7	10 years of age	4	8	4 months		Age at last examination (y)	13	Age at last examination (y)
Sex	Female	male	Female	male	female	female	male	Sex	male	Sex	male	male	male
Neonatal								Neonatal		Neonatal
Delivery - weeks gestation	36 weeks	40 weeks	40 weeks	42 weeks	term	36 weeks	36 weeks	Delivery - weeks gestation	38	Delivery - weeks gestation	38	unknown	40
Delivery - c-section or vaginal (dystocic delivery?)	Vaginal, born with facial bruising	vaginal	Vaginal	C-section	vaginal	c-section	C-section	Delivery - c-section or vaginal (dystocic delivery?)	SVD	Delivery - c-section or vaginal (dystocic delivery?)	vaginal, labor induced, nuchal cord	vaginal, labor induced, nuchal cord	vaginal
Birth weight (w/% or SD)	6 pounds	3130gr (20th centile)	8 lbs 3 ounces	4000g	5 lbs	2045 gr	Unknown	Birth weight (w/% or SD)	3400g	Birth weight (w/% or SD)	111 oz	110 oz	91 oz
Birth length (w/% or SD)	18 inches	49,5cm (35th centile)	21 inches	58cm	NA	41,5 cm	Unknown	Birth length (w/% or SD)	Unknown	Birth length (w/% or SD)	20 in	20 in	19 in
Birth OFC (w/% or SD)	unknown	32cm (<3rd centile)	unknown	Unknown	NA	32,5cm	Unknown	Birth OFC (w/% or SD)	Unknown	Birth OFC (w/% or SD)	35.56 cm	"normal"	"normal"
Infant feeding difficulties	None	No	Yes	No	NICU stay for 1.5 weeks for weight gain	no	Yes	Infant feeding difficulties	no	Infant feeding difficulties	no	yes	yes
Failure to thrive	No	No	No	No	no	no	Unknown	Failure to thrive	no	Failure to thrive	unknown	unknown	unknown
Neurodevlopmental								Neurodevlopmental		Neurodevlopmental
Autism spectrum disorder (criteria)	Diagnosed in 2014	yes (DSM-5)	No	yes (DSM-5)	NA	yes	yes (No appropriate eye contact, did not respond to name, delayed language skills, impulsivitiy, poor social connection to peers)	Autism spectrum disorder (criteria)	yes	Autism spectrum disorder (criteria)	Yes (autism, ADI-R, ADOS)	yes (autism, ADI-R, ADOS)	yes (autism, ADI-R, ADOS)
Childhood speech delay	yes	Yes	Yes	Yes	present - first words at 12 mos, then lost words, then spoke in sentences at 3yo	Yes	Yes (Severe Receptive Language Delay, Severe Expressive Language Delay)	Childhood speech delay	Yes. Non verbal	Childhood speech delay	no speech delay per ADI and parent report. Below average receptive language per PPVT	yes (speech delay)	yes (speech delay)
Childhood motor delay	yes	No	No	No	present - walked at 1yo, could not ride bike without training wheels at 8yo	No	Yes (Did not walk until ~20 months)	Childhood motor delay	No. walked at 12 months	Childhood motor delay	no	no	no walking delay, but clumsy/uncoordinated as young child
Intellectual disability	no longer supported based on recent Neuropsych testing (12/2020)	Yes	No	Yes	yes	Yes	Yes	Intellectual disability	Yes	Intellectual disability	no (borderline intellectual functioning)	no	no
Intellectual quotient (method, score)	Full Scale IQ: 86 (WISC-V, core subsets)	Not evaluable (Leiter)	-	Unknown	unavailable - Learned ABCs at 4yo. Started counting at 4yo. Learned to read at 5yo, but poor comprehension. Failing 2nd grade at time of visit.	moderate intellectual disability	Unknown	Intellectual quotient (method, score)	Severe learning disability. Non-verbal. No formal assessment	Intellectual quotient (method, score)	FSIQ: 74, NVIQ: 68, VIQ: 91	FSIQ: 82, NVIQ: 87, VIQ: 81	FSIQ: 86, NVIQ: 95, VIQ: 75
Regression of developmental milestones	No	No	None	Unknown	Initial loss of speech	no	No	Regression of developmental milestones	No	Regression of developmental milestones	no	no	no
Other developmental problems?	None	no		No	additional help with math and reading in school		No	Other developmental problems?		Other developmental problems?
behavior problem								behavior problem		behavior problem
Anxiety (type)	no	no	No	Unknown	NA		No	Anxiety (type)		Anxiety (type)	no	no	no
ADHD (criteria)	no longer a valid diagnosis per recent Neuropsych testing (12/2020)	Yes (DSM-5)	NO	Yes	NA		No	ADHD (criteria)		ADHD (criteria)	no	no dx, but attention problems elevated per parent report	no dx, but attention problems elevated per parent report
Repetitive behavior	no	Yes	No	Yes	Initially flapped hands, no longer does		Yes	Repetitive behavior	Diagnosed with autism. Did not make any eye contact from 6 months onwards. Sensory: will take off shoes and socks to walk in mud. Gets upset by socks with “bobbles”on. Will hit surfaces and his body (head and knees) incredibly hard without apparently being in pain (does feel pain of toothache etc.). Gets upset with unpredictable noise. Can cope with busy environments with lots going on (e.g. Disn…	Repetitive behavior	yes	yes	yes
Obsessive behavior	no	Yes	No		NA		No	Obsessive behavior		Obsessive behavior	no	no	no
Aggressive behavior	no	No	NO	Yes	NA		No	Aggressive behavior		Aggressive behavior	no	yes	no
Self-injury behavior	no	No	NO	No	Bites and scratches herself during tantrums		No	Self-injury behavior		Self-injury behavior	no	yes	no
Other behavior problem	trichotillomania		None	No	Behavioral therapy at 6yo for 1 year		No	Other behavior problem		Other behavior problem
Neurophychiatric problems								Neurophychiatric problems		Neurophychiatric problems
Depression	no	No	No	Unknown	NA		No	Depression	no	Depression	no	no	no
Bipolar disorder	no	No	No	No	NA		No	Bipolar disorder	no	Bipolar disorder	no	no	no
Schizophrenia	exact diagnosis given is: unspecified schizophrenia spectrum and other psychiatric disorder	No	No	No	NA		No	Schizophrenia	no	Schizophrenia	no	no	no
Other neuropsychiatric symptoms	patient with PTSD due to history of maltreatment, adjusted disorder with mix disturbance of emotions and conduct, reactive attachment disorder (RAD), unspecified disruptive impulse control and conduct disorder		No	No	NA		No	Other neuropsychiatric symptoms		Other neuropsychiatric symptoms
Neurological problem								Neurological problem		Neurological problem
Macrocephaly (OFC w/% or SD)	no	no	Yes, >99.9% (54.2 cms)	No	NA	no	No	Macrocephaly (OFC w/% or SD)	No	Macrocephaly (OFC w/% or SD)	no	no	no
Microcephaly (OFC w/% or SD)	no	Mild	No	No	NA	no	No	Microcephaly (OFC w/% or SD)	No	Microcephaly (OFC w/% or SD)	no	no	no
Brain MRI	12/02/09: IMPRESSION: Right middle cranial fossa arachnoid cyst. Otherwise, normal mri of the brain.	normal	No	Unknown	T2 hyperintense lesion measuring 3mm in right supramarginal gyrus with no enhancement (?prior demyelination/inflammation); otherwise normal	normal	Not performed	Brain MRI	None	Brain MRI	no previous MRI	no previous MRI	no previous MRI
Brain EEG	None completed	normal	No	Unknown	NA	temporal epileptiform discharges	Rountine EEG (11/2018) was unremarkable	Brain EEG	Continuous spike wave during slow wave sleep	Brain EEG	no previous EEG	no previous EEG	no previous EEG
Seizure (specify type, relation with fever, frequency etc)	N/A	no	None	No	NA	focal, no fever	None	Seizure (specify type, relation with fever, frequency etc)	Focal seizures, daily	Seizure (specify type, relation with fever, frequency etc)	no	no	no
Epilepsy (specified in details (e.g. EEG during sleep and awake))	N/A	no	None	No	NA	sleep	None	Epilepsy (specified in details (e.g. EEG during sleep and awake))	Continuous spike wave during slow wave sleep	Epilepsy (specified in details (e.g. EEG during sleep and awake))	no	no	no
Sleep disturbances	N/A	no	None	No	NA	no	None	Sleep disturbances	Severe, sleep delay	Sleep disturbances	no	difficulty falling asleep, long/frequent naps, nocturnal incontinence	sleep disordered breathing
Other neurological problem?	motor tics of the face, mouth, hands, and arms. Reportedly began after patient stopped taking psychiatric medication	no		No	NA		None	Other neurological problem?	no	Other neurological problem?	no	no	positive lead screening at age 24 mos
Systemic								Systemic		Systemic
Weight (w/5and SD)	40.05kg (24.11 percentile)	21kg (20th centile)	36.80 kgs (66%ile)	30.5kg	25.6 kg (28%ile)	35 kg	12.39% (at 7 years old)	Weight (w/5and SD)	58.6kg (2.22 SD)	Weight (w/5and SD)	31.8 (75%) (at diagnosis age)	17.5 (69%) (at diagnosis age)	26 (92%) (at diagnosis age)
Height (w/% and SD)	153.20 cm (29.44 percentile)	121cm (35th centile)	146.50 cms (85.6%ile)	116.3cm	121.7 cm (4%ile)	135 cm	10.98% (at 7 years old)	Height (w/% and SD)	159.8cm (2.04 SD)	Height (w/% and SD)	130.5 (47%) (at diagnosis age)	105 (73%) (at diagnosis age)	119 (80%) (at diagnosis age)
OFC (w/% and SD)	53.5 cm (between 50-60 percentile)	50,5cm (10th centile)	54.20 cms (>99%ile)	52.2cm	50.5cm (17%ile)	54 cm	58.99% (at 5 yr, 1 month)	OFC (w/% and SD)	Unknown	OFC (w/% and SD)	52.7 (59%) (at diagnosis age)	53 (97%) (at diagnosis age)	53.5 (86%) (at diagnosis age)
Congenital heart defects	N/A	no	PFO	No	NA	no	Cardiomyopathy (Enlarged LV on Echo)	Congenital heart defects	no	Congenital heart defects	no	no	no
Gastorintertinal disturbance	N/A	no	None	No	lactose intolerance	no	None	Gastorintertinal disturbance	no	Gastorintertinal disturbance	no	no	no
Skeletal deformity	N/A	no	Cleft palate with severe velopharyngeal insufficiency, mild sciolosis	Unknown	NA	no	None	Skeletal deformity	no	Skeletal deformity	unknown	unknown	unknown
Ocular deformity	nearsighted, -1.75 both eyes	no	None	No	wears glasses	no	None	Ocular deformity	no	Ocular deformity	no	no	no
Hearing impairment	N/A	no	None	No	NA	no	None	Hearing impairment	no	Hearing impairment	no	no	no
Previous genetic and metabolic testing								Previous genetic and metabolic testing		Previous genetic and metabolic testing
Karyotype	Normal (46,XX)	normal		yes normal	NA	46XY	Not performed	Karyotype	not done	Karyotype
Fragile X	Normal with 30 and 31 repeats	negative	Negative, 30 and 32 repeats	no	Allele 1: 45, Allele 2: 30	no	Performed and within normal limits (29 repeats)	Fragile X	not done	Fragile X
Array-CGH	(w/ SNP) Normal, arr(1-22,X)x2	normal	Normal female, arr [hg 19](1-22,X)x2	no	Copy number LOSS in 2p22.1 (0.067 Mb) including distal SOS1 gene (mom has same mutation)	normal	17p12 deletion of 1.4 MB (Chr17:14098786-15471179)(hg19)	Array-CGH	not done	Array-CGH
Gene panel	N/A	not performed	N/a	no	NA	no	None	Gene panel	not done	Gene panel
Exome sequencing	2017 exome sequencing identified three maternally inherited VUS: MYH11 gene (c.2724G>T;p.E908D). ITPR1 gene (c.1938C>G;p.N6646K). CHD3 gene (c.418C>G; p.R140G). Exome Reanalysis 2020 identified one maternally inherited VUS in GIGFY1 (c.332delT; p.L111RfsX234) and one de novo VUS in the GIGFY1 gene (c.371G>A; p.R124Q).	WES in trio	Identified only the GIGYF1 VOUS	yes	Heterozygous c.663_667dupAGACG in GIGYF1 gene	yes	FKTN (c.515 A>H; p.H172R); GIGYF1 (c. 2653 G>T; p.E885X)	Exome sequencing	not done	Exome sequencing
Others (e.g. metabolic test)	CPK, Plasma amino acids, plasma ammonia, total homocysteine, and plasma creatine and guanidinoacetate all normal	Metabolic screening (lactic, piruvic, hepatic and renal functions…) normal	Urine glycosaminoglycans, Normal Oxysterols, Normal Carbohydrate deficient transferrin testing, Normal Plasma amino acids, Normal Urine organic acids, Normal AFP, Normal Copper and ceruloplasmin, Normal CPK, Normal Urine MPS Fractionation analysis, Excretion of a compound suggestive of a heavy band of chondroitin sulfate, a normal finding in urine. However, cannot rule out a small amount of derma…	no	mtDNA sequencing and deletion testing negative	no	PAA, UOA, homocystine within normal limits	Others (e.g. metabolic test)		Others (e.g. metabolic test)
Family History (description)								Family History (description)		Family History (description)
Family History (description if yes)	The mother is 32 years old and has OCD, ADD, mood disorder, and a diagnosis of autism II. She attended special schooling. The father of this patient is ~ 40 years old. He has bipolar disorder, Crohn's disease, schizophrenia and was diagnosed with colon cancer in his 20s; he reportedly underwent bowel resections and ostomies for stage III CRC. Younger full brother has submucous cleft palate, crani…	Healthy parents and sister	One of three full siblings. Brother, age 14, with severe coarctation of the aorta, bicuspid aortic valve, ADHD and speech delays. Sister age 12 with asthma. Mom with two early miscarriages. Mom is 36 and 5'5', no reported health concerns. She has three siblings who are reportedly health. Maternal grandparents in their 60's, no health concerns. Dad is 43 and 6'. He has a daughter who has macroceph…	No	Paternal uncle with autism. Dad with vasovagal syncope. No contact with biological mom. Mom completed 10/11th grade and got GED. Dad completed 10th grade and got GED.	father is has obsessive compulsive disorder	Three-generation pedigree was drawn. As mentioned above, he has full siblings who are 7-month, 32-week premature fraternal twin girls. Parents are both 34 years of age. Elijah's mother had a miscarriage between him and his younger sister's birth. Paternal grandmother is 62. She was diagnosed with breast cancer at age 55. Paternal grandfather is 67, he has a history of kidney failure, hypertension…	Family History (description if yes)	Borther has focal epilepsy but nornal intellect.	Family History (description if yes)	Notable medical or psychiatric problems in immediate family denied.	Notable medical or psychiatric problems in immediate family denied.	Father w/history of stuttering and anxiety disorder. 1 sibling w/history of stuttering. Paternal aunt or uncle w/history of seizures.
Clinical photos available	Facies included: bilateral epicanthal folds, depressed nasal bridge, blue sclerae, short palpebral fissures, end gaze nystagmus, and borderline low set ears measuring in the 25th %ile. Mouth showed single uvula and high palate.					Yes		Clinical photos available		Clinical photos available	no	no	no
Facial deformity? (description)		no; no dysmorphic features	Minimal downslanting palpebral fissures, simple, low set and posteriorly rotated ears with small lobules, long philtrum, almost absent inferior frenulum, retromicognathia, mild progenia, markedly triangular shape to her face, left terminal phalanx of the thumb was short and wide, pes planus bilaterally, soft, doughy and hyperelastic skin, hypertrichosis	normal	retrognathia, thickened eyebrows, round nose, large spaces between teeth	Bitemporal narrowing, anteverted nares, straight eyebrows, deeply set eyes, midface retrusion, thin upper lip	No notable abnormalities	Facial deformity? (description)	normal	Facial deformity? (description)
Face (frontview)	Photo avaialble, taken at 12 years of age	Not available	Yes, Family ok with providing photos. Will send once we receive consent forms	normal			No notable abnormalities	Face (frontview)	normal	Face (frontview)
Face (profile)	Photo avaialble , taken at 10 years of age	Not available	Yes, Family ok with providing photos. Will send once we receive consent forms	normal			No notable abnormalities	Face (profile)	normal	Face (profile)
Hands	One picture of left palm side and right top of had avaialble, taken at 10 years of age. MD Description: The hands were at 50th %ile. Third fingers were at 50th %ile. Palmar creases were normal. Her finger pads were slightly prominent.	Abnormal left hand creases	Yes, Family ok with providing photos. Will send once we receive consent forms	normal			No notable abnormalities	Hands	normal	Hands
Feet	No photos avaialable. MD Description: Feet were completely flat and measured at 50th %ile. She has flat feet with slight metatarsus adductus.	Normal	Yes, Family ok with providing photos. Will send once we receive consent forms	normal			No notable abnormalities	Feet	normal	Feet
Other symptoms not mentioned above	N/A		Hepatomegaly on her ultrasound with coarsened hepatic echotexture. Following with GI for this concern.			in vitro fertilization, consanguinity	Hematuria (wilms tumor), scalpal hair loss, reduced muscle bulk	Other symptoms not mentioned above		Other symptoms not mentioned above	Recurrent otitis media	Recurrent otitis media	Recurrent otitis media, respiratory problems (including asthma), recurrent strep throat

## Sheet: Supplementary Table 4
Supplementary Table 4. Summary of Genotype and Phenotype Information of GIGYF1 Pathogenic Variants
Case Index	1	2	3	4	5	6	7	8	9	10	11	Summary
Mutation inheritance	MI	DN	UD	DN	UD	DN	UD	DN	DN	DN	DN
Age at last examination (y)	12	7	10	4	8	0.333333	UD	13	UD	UD	UD
Gender	F	M	F	M	F	F	M	M	M	M	M
Neurodevelopmental Problems
ASD/Autistic behavior1	+	+	ND	+	ND	+	+	+	+	+	+	9/9
Speech-language problems	+	+	+	+	+	+	+	+	-	+	+	10/11
Motor delay	+	-	-	-	+	-	+	-	-	-	-	3/11
ID disability2	-	+	-	+	+	+	+	+	-	-	-	6/11
Behaviour or psychiatric problems
Repetitive behaviour	-	+	-	+	-	ND	+	+	+	+	+	7/10
Aggressive behaviour	-	-	-	+	ND	ND	-	ND	-	+	-	2/8
ADHD	ND	+	-	+	ND	ND	-	ND	-	-	-	2/7
Anxiety	-	-	-	ND	ND	ND	-	ND	-	-	-	0/7
Obsessive behaviour	-	+	-	ND	ND	ND	-	ND	-	-	-	0/7
Self-injury behaviour	-	-	-	-	+	ND	-	ND	-	+	-	2/9
Neurological problems
Sleep disturbances	ND	-	-	-	ND	-	-	+	-	+	+	3/9
Brain MRI	+	-	-	ND	+	-	ND	-	ND	ND	ND	2/6
Brain EEG	ND	-	-	ND	ND	+	+	+	ND	ND	ND	3/5
Symbols and abbreviations: DN, de novo; MI, maternal inheritance; PI, paternal inheritance; UD, undetermined; þ, present; , absent; ND, no data or not reported.
aSymbols: +, ASD diagnosis; bSymbols: +, ID;

## Sheet: Supplementary Table 5
Supplementary Table 5. The Social Communication Questionnaire (SCQ) score, the Repetitive Behaviors Scale – Revised (RBS-R) score and cognitive impariment data of ASD child from SPARK cohort.
ID	ASD diagnosis	With GIGYF1 LGD variants	With LGD variants in SFARI SCORE1 genes (exclude recessive genes)	Cognitive impairment	SCQ total final score	RBS-R total final score
SP0000003	YES	NO	NO	YES	30	66
SP0000017	YES	NO	NO	NA	NA	NA
SP0000027	YES	NO	NO	NO	NA	NA
SP0000063	YES	NO	NO	NO	NA	NA
SP0000034	YES	NO	NO	NO	NA	NA
SP0000030	YES	NO	NO	NO	33	74
SP0000035	YES	NO	NO	NO	25	8
SP0000076	YES	NO	NO	NO	27	37
SP0000078	YES	NO	NO	NO	13	9
SP0000085	YES	NO	YES	NO	NA	12
SP0000087	YES	NO	NO	NO	23	37
SP0000115	YES	NO	NO	NO	24	23
SP0000117	YES	NO	NO	YES	32	20
SP0000121	YES	NO	YES	NO	21	NA
SP0000124	YES	NO	NO	NO	NA	NA
SP0000143	YES	NO	NO	YES	NA	25
SP0000145	YES	NO	NO	NO	17	2
SP0000162	YES	NO	NO	NO	11	NA
SP0000173	YES	NO	NO	NO	14	25
SP0000180	YES	NO	YES	NO	12	NA
SP0000203	YES	NO	NO	NO	16	26
SP0000213	YES	NO	NO	NO	26	28
SP0000216	YES	NO	NO	NO	NA	NA
SP0000220	YES	NO	YES	NO	NA	21
SP0000226	YES	NO	NO	NO	9	20
SP0000229	YES	NO	NO	NO	37	27
SP0000263	YES	NO	NO	NO	15	9
SP0000238	YES	NO	NO	NO	26	54
SP0000240	YES	NO	NO	YES	NA	NA
SP0000266	YES	NO	NO	NO	NA	NA
SP0000267	YES	NO	NO	NO	34	45
SP0000280	YES	NO	YES	YES	27	13
SP0000291	YES	NO	NO	NO	14	9
SP0000293	YES	NO	YES	NO	21	34
SP0000447	YES	NO	NO	NO	6	22
SP0000300	YES	NO	NO	YES	19	28
SP0000760	YES	NO	NO	YES	26	40
SP0000301	YES	NO	NO	NO	29	29
SP0000315	YES	NO	NO	NA	NA	NA
SP0000328	YES	NO	NO	NA	NA	NA
SP0000333	YES	NO	NO	NO	31	NA
SP0000336	YES	NO	NO	NO	NA	NA
SP0000362	YES	NO	NO	NO	21	27
SP0000372	YES	NO	NO	NO	25	40
SP0000381	YES	NO	NO	NO	34	61
SP0000393	YES	NO	NO	NO	11	10
SP0000404	YES	NO	NO	NO	21	NA
SP0000406	YES	NO	NO	NO	20	4
SP0000419	YES	NO	NO	YES	27	47
SP0000431	YES	NO	NO	NO	29	26
SP0000433	YES	NO	NO	NO	21	22
SP0000434	YES	NO	NO	NO	15	NA
SP0000463	YES	NO	NO	NO	15	19
SP0000499	YES	NO	NO	YES	25	21
SP0000511	YES	NO	NO	NA	NA	NA
SP0000524	YES	NO	NO	NO	NA	NA
SP0000527	YES	NO	NO	NO	NA	NA
SP0000565	YES	NO	NO	NO	29	16
SP0000528	YES	NO	NO	NO	29	16
SP0000104	YES	NO	NO	NO	29	15
SP0000551	YES	NO	NO	NO	21	21
SP0000552	YES	NO	NO	NO	NA	6
SP0000560	YES	NO	NO	NO	36	54
SP0000573	YES	NO	NO	YES	30	NA
SP0000576	YES	NO	NO	NO	NA	30
SP0000600	YES	NO	NO	NO	19	28
SP0000605	YES	NO	NO	NO	NA	NA
SP0000607	YES	NO	NO	NA	NA	NA
SP0000626	YES	NO	NO	NO	NA	NA
SP0000631	YES	NO	NO	NO	27	18
SP0000642	YES	NO	NO	NO	8	2
SP0000665	YES	NO	NO	NA	NA	NA
SP0000668	YES	NO	NO	NO	NA	38
SP0000691	YES	NO	NO	NO	30	13
SP0000745	YES	NO	NO	YES	5	NA
SP0000736	YES	NO	NO	NO	NA	NA
SP0000738	YES	NO	NO	YES	NA	28
SP0000747	YES	NO	NO	NO	31	42
SP0000752	YES	NO	YES	YES	24	22
SP0000753	YES	NO	NO	NO	9	4
SP0000758	YES	NO	NO	NO	8	6
SP0000759	YES	NO	NO	YES	28	31
SP0000778	YES	NO	YES	NO	18	20
SP0000820	YES	NO	NO	YES	29	21
SP0001066	YES	NO	NO	YES	27	43
SP0000967	YES	NO	NO	YES	NA	48
SP0000854	YES	NO	NO	NO	25	38
SP0000855	YES	NO	NO	NO	17	25
SP0000865	YES	NO	NO	NO	15	15
SP0000882	YES	NO	YES	NO	25	23
SP0000903	YES	NO	NO	NO	16	30
SP0000914	YES	NO	NO	NO	28	33
SP0000922	YES	NO	NO	NO	16	35
SP0000937	YES	NO	NO	NO	19	25
SP0000938	YES	NO	YES	YES	27	19
SP0000948	YES	NO	YES	NO	33	41
SP0000972	YES	NO	NO	NO	14	6
SP0000974	YES	NO	NO	NO	NA	25
SP0000978	YES	NO	NO	NO	31	38
SP0001065	YES	NO	NO	NA	2	16
SP0001001	YES	NO	NO	NO	29	40
SP0001034	YES	NO	NO	NO	27	35
SP0001016	YES	NO	NO	NO	16	29
SP0001061	YES	NO	NO	YES	20	28
SP0001035	YES	NO	NO	NO	16	32
SP0001042	YES	NO	YES	NO	32	31
SP0001063	YES	NO	NO	YES	NA	57
SP0001070	YES	NO	NO	NO	27	41
SP0001087	YES	NO	NO	NO	NA	NA
SP0001095	YES	NO	NO	NO	NA	NA
SP0001109	YES	NO	NO	YES	25	NA
SP0001110	YES	NO	NO	YES	26	12
SP0001111	YES	NO	NO	NO	15	32
SP0001116	YES	NO	NO	NO	20	NA
SP0001151	YES	NO	NO	NO	19	NA
SP0001126	YES	NO	NO	NO	15	7
SP0001135	YES	NO	NO	NO	NA	21
SP0001149	YES	NO	NO	YES	27	50
SP0001168	YES	NO	NO	YES	27	53
SP0001179	YES	NO	NO	NO	29	20
SP0001204	YES	NO	NO	YES	30	60
SP0001207	YES	NO	NO	NO	25	19
SP0001221	YES	NO	NO	NO	NA	NA
SP0001224	YES	NO	NO	YES	NA	16
SP0001227	YES	NO	NO	NO	NA	NA
SP0001249	YES	NO	NO	NO	35	39
SP0001276	YES	NO	NO	NO	22	48
SP0001246	YES	NO	YES	NO	NA	NA
SP0001250	YES	NO	NO	NO	NA	NA
SP0001272	YES	NO	NO	NO	19	NA
SP0001288	YES	NO	NO	NO	26	20
SP0001293	YES	NO	NO	NO	31	17
SP0001298	YES	NO	NO	NO	NA	NA
SP0001316	YES	NO	NO	NO	20	36
SP0001332	YES	NO	NO	NO	25	78
SP0001342	YES	NO	NO	NA	NA	NA
SP0001360	YES	NO	NO	NO	25	47
SP0001365	YES	NO	NO	NO	30	51
SP0001401	YES	NO	NO	NO	20	38
SP0001367	YES	NO	NO	NO	25	NA
SP0001383	YES	NO	NO	NO	NA	NA
SP0001390	YES	NO	NO	NO	NA	17
SP0001470	YES	NO	NO	NO	26	29
SP0001471	YES	NO	NO	YES	NA	NA
SP0001472	YES	NO	NO	NO	NA	NA
SP0001485	YES	NO	NO	NO	25	57
SP0001487	YES	NO	NO	NO	29	39
SP0001491	YES	NO	NO	YES	NA	28
SP0001492	YES	NO	NO	YES	27	35
SP0001493	YES	NO	NO	NO	17	17
SP0001494	YES	NO	NO	NO	NA	NA
SP0001506	YES	NO	NO	NO	24	22
SP0001510	YES	NO	NO	NO	18	30
SP0001512	YES	NO	NO	NA	NA	NA
SP0001528	YES	NO	NO	NO	19	34
SP0001532	YES	NO	NO	NO	NA	NA
SP0001539	YES	NO	NO	NO	26	50
SP0001556	YES	NO	NO	NO	23	13
SP0001571	YES	NO	NO	NO	17	38
SP0001610	YES	NO	NO	NO	24	61
SP0001577	YES	NO	NO	NO	32	55
SP0001580	YES	NO	NO	NO	28	7
SP0001583	YES	NO	NO	NO	11	41
SP0001591	YES	NO	YES	NO	34	44
SP0001598	YES	NO	NO	NA	NA	NA
SP0001628	YES	NO	NO	NO	13	NA
SP0001635	YES	NO	NO	NO	NA	NA
SP0001647	YES	NO	YES	YES	27	NA
SP0001657	YES	NO	NO	NO	33	17
SP0001660	YES	NO	NO	NO	16	6
SP0001665	YES	NO	NO	NO	NA	NA
SP0001681	YES	NO	NO	NO	27	NA
SP0001689	YES	NO	YES	NA	NA	NA
SP0001734	YES	NO	NO	NO	24	34
SP0001727	YES	NO	NO	NO	21	7
SP0001740	YES	NO	NO	YES	29	52
SP0001854	YES	NO	NO	NO	NA	16
SP0001788	YES	NO	NO	NO	6	9
SP0001752	YES	NO	NO	NO	29	NA
SP0001753	YES	NO	NO	NO	27	29
SP0001786	YES	NO	NO	NO	NA	NA
SP0002680	YES	NO	NO	NO	27	10
SP0001808	YES	NO	NO	NO	26	39
SP0001817	YES	NO	NO	NO	11	24
SP0001831	YES	NO	NO	NO	30	54
SP0001590	YES	NO	NO	NO	16	NA
SP0001879	YES	NO	NO	NO	37	NA
SP0001890	YES	NO	NO	NO	19	7
SP0001931	YES	NO	NO	NO	17	30
SP0001934	YES	NO	NO	NO	NA	NA
SP0001937	YES	NO	NO	YES	28	10
SP0001945	YES	NO	NO	YES	NA	NA
SP0001948	YES	NO	NO	NO	25	34
SP0001953	YES	NO	NO	NO	NA	NA
SP0001977	YES	NO	NO	NO	15	3
SP0001993	YES	NO	NO	NO	35	52
SP0001995	YES	NO	NO	YES	31	21
SP0002029	YES	NO	NO	YES	25	63
SP0002033	YES	NO	NO	NO	30	NA
SP0002040	YES	NO	NO	NO	NA	NA
SP0002056	YES	NO	NO	NA	NA	NA
SP0002090	YES	NO	NO	NO	13	NA
SP0002092	YES	NO	NO	NO	30	32
SP0002124	YES	NO	NO	NO	NA	NA
SP0002139	YES	NO	NO	NO	32	17
SP0002193	YES	NO	NO	NA	NA	NA
SP0002203	YES	NO	NO	NO	22	10
SP0002210	YES	NO	NO	NO	0	10
SP0002235	YES	NO	NO	YES	23	55
SP0002250	YES	NO	NO	NO	17	1
SP0002252	YES	NO	NO	NO	NA	NA
SP0003509	YES	NO	NO	NA	NA	NA
SP0002274	YES	NO	NO	YES	36	42
SP0041683	YES	NO	NO	NO	NA	NA
SP0002278	YES	NO	YES	YES	15	40
SP0002284	YES	NO	NO	YES	NA	37
SP0002296	YES	NO	YES	NO	22	13
SP0002305	YES	NO	NO	NO	31	18
SP0002316	YES	NO	NO	NA	NA	NA
SP0002323	YES	NO	NO	YES	30	35
SP0002325	YES	NO	NO	NO	36	50
SP0002331	YES	NO	NO	YES	NA	NA
SP0002340	YES	NO	NO	NO	3	4
SP0002360	YES	NO	NO	NO	31	NA
SP0002362	YES	NO	NO	NO	30	9
SP0002375	YES	NO	NO	NO	21	20
SP0002394	YES	NO	NO	NO	28	46
SP0002414	YES	NO	NO	NO	NA	NA
SP0002449	YES	NO	NO	NO	19	NA
SP0002416	YES	NO	NO	NA	NA	NA
SP0002452	YES	NO	YES	NO	20	10
SP0002473	YES	NO	YES	NO	NA	0
SP0002492	YES	NO	NO	NO	16	45
SP0002517	YES	NO	YES	NO	18	25
SP0002519	YES	NO	NO	NO	NA	NA
SP0002522	YES	NO	NO	NA	NA	NA
SP0002533	YES	NO	NO	NO	14	26
SP0002538	YES	NO	NO	YES	29	35
SP0002542	YES	NO	NO	NO	NA	NA
SP0002545	YES	NO	NO	NO	31	36
SP0002546	YES	NO	NO	NO	NA	21
SP0002602	YES	NO	NO	NO	22	38
SP0002629	YES	NO	NO	NO	23	37
SP0002634	YES	NO	NO	NO	21	20
SP0002635	YES	NO	NO	YES	22	32
SP0002637	YES	NO	NO	NO	17	NA
SP0002687	YES	NO	NO	NO	20	34
SP0002657	YES	NO	NO	NO	23	24
SP0002673	YES	NO	YES	NO	NA	22
SP0002676	YES	NO	NO	NO	31	21
SP0002717	YES	NO	YES	NO	19	22
SP0002753	YES	NO	NO	NA	NA	NA
SP0002758	YES	NO	NO	YES	NA	NA
SP0002780	YES	NO	NO	NO	12	6
SP0002826	YES	NO	NO	NO	20	41
SP0002795	YES	NO	NO	NO	18	29
SP0002857	YES	NO	NO	NO	35	42
SP0002824	YES	NO	NO	NO	29	51
SP0002830	YES	NO	NO	NO	24	NA
SP0002835	YES	NO	NO	NO	28	16
SP0002894	YES	NO	NO	NO	19	9
SP0002910	YES	NO	NO	YES	NA	NA
SP0002920	YES	NO	NO	NO	23	NA
SP0002928	YES	NO	NO	NO	10	7
SP0002930	YES	NO	NO	NO	31	NA
SP0003042	YES	NO	NO	YES	24	15
SP0002942	YES	NO	NO	NO	25	3
SP0002974	YES	NO	NO	NO	16	14
SP0002973	YES	NO	NO	NO	20	12
SP0002985	YES	NO	NO	NO	16	16
SP0002994	YES	NO	YES	NO	NA	NA
SP0002997	YES	NO	YES	YES	NA	NA
SP0003025	YES	NO	NO	NO	33	NA
SP0003035	YES	NO	NO	NO	30	27
SP0003038	YES	NO	NO	NO	23	22
SP0003053	YES	NO	NO	NO	18	13
SP0003070	YES	NO	YES	NO	20	14
SP0003185	YES	NO	NO	YES	NA	121
SP0003156	YES	NO	NO	YES	NA	86
SP0003127	YES	NO	NO	YES	38	129
SP0003134	YES	NO	NO	NO	14	30
SP0004092	YES	NO	NO	NO	18	59
SP0003142	YES	NO	NO	NO	29	26
SP0003160	YES	NO	YES	NO	8	10
SP0003176	YES	NO	NO	NO	33	23
SP0003180	YES	NO	NO	YES	31	18
SP0003209	YES	NO	NO	NO	20	37
SP0003247	YES	NO	NO	NA	9	9
SP0003182	YES	NO	NO	NO	17	12
SP0003239	YES	NO	NO	NA	NA	17
SP0003205	YES	NO	NO	NO	18	20
SP0003227	YES	NO	NO	NO	27	16
SP0003228	YES	NO	YES	YES	19	NA
SP0003233	YES	NO	NO	NO	28	14
SP0003267	YES	NO	NO	NO	25	22
SP0003304	YES	NO	YES	NO	23	46
SP0003316	YES	NO	NO	YES	6	NA
SP0003327	YES	NO	NO	NO	25	44
SP0003348	YES	NO	NO	NO	17	26
SP0003414	YES	NO	NO	NO	28	31
SP0003386	YES	NO	NO	NO	23	48
SP0003393	YES	NO	NO	YES	32	47
SP0003395	YES	NO	NO	NO	NA	33
SP0003409	YES	NO	NO	NO	NA	53
SP0003428	YES	NO	NO	NO	22	44
SP0003454	YES	NO	NO	YES	NA	NA
SP0003482	YES	NO	NO	NO	NA	NA
SP0003469	YES	NO	NO	NA	NA	NA
SP0003489	YES	NO	NO	YES	NA	NA
SP0003494	YES	NO	NO	NO	17	16
SP0003496	YES	NO	NO	YES	NA	NA
SP0003502	YES	NO	NO	NO	26	38
SP0003536	YES	NO	NO	NO	22	27
SP0003578	YES	NO	NO	NA	NA	NA
SP0003597	YES	NO	NO	NO	18	8
SP0003600	YES	NO	NO	NO	NA	NA
SP0003622	YES	NO	NO	NO	27	49
SP0003625	YES	NO	NO	NO	26	10
SP0003630	YES	NO	NO	NO	23	88
SP0003632	YES	NO	NO	NO	20	21
SP0003653	YES	NO	NO	YES	33	NA
SP0003655	YES	NO	NO	NO	NA	18
SP0003668	YES	NO	NO	NO	9	6
SP0003671	YES	NO	YES	NA	NA	NA
SP0003691	YES	NO	NO	NA	NA	NA
SP0003694	YES	NO	NO	NO	NA	NA
SP0003692	YES	NO	NO	NO	NA	NA
SP0003687	YES	NO	NO	NO	NA	NA
SP0003702	YES	NO	NO	NO	NA	24
SP0003718	YES	NO	NO	YES	22	9
SP0003722	YES	NO	NO	NO	NA	NA
SP0003731	YES	NO	NO	NO	24	34
SP0003739	YES	NO	YES	NO	NA	NA
SP0276900	YES	NO	NO	NO	16	NA
SP0003742	YES	NO	NO	YES	36	48
SP0003743	YES	NO	YES	NO	10	0
SP0003744	YES	NO	NO	NO	21	14
SP0003745	YES	NO	NO	NA	NA	NA
SP0003752	YES	NO	NO	YES	30	NA
SP0003758	YES	NO	NO	NO	23	1
SP0003750	YES	NO	NO	NO	NA	54
SP0003765	YES	NO	NO	NO	NA	54
SP0003767	YES	NO	NO	NO	22	18
SP0003773	YES	NO	NO	NA	NA	NA
SP0003778	YES	NO	NO	NO	NA	NA
SP0003779	YES	NO	NO	NO	12	NA
SP0003784	YES	NO	NO	NO	14	26
SP0003786	YES	NO	NO	NO	30	NA
SP0003793	YES	NO	NO	NA	NA	NA
SP0003795	YES	NO	NO	NO	NA	32
SP0003812	YES	NO	NO	NO	NA	20
SP0003819	YES	NO	NO	YES	NA	13
SP0003821	YES	NO	NO	NO	22	29
SP0003825	YES	NO	NO	NO	NA	16
SP0003831	YES	NO	NO	YES	NA	11
SP0003841	YES	NO	NO	NO	24	74
SP0003842	YES	NO	NO	YES	NA	120
SP0003816	YES	NO	NO	NO	25	75
SP0003864	YES	NO	NO	NO	NA	31
SP0003871	YES	NO	NO	NO	17	NA
SP0003895	YES	NO	NO	YES	22	42
SP0003899	YES	NO	NO	YES	NA	18
SP0003906	YES	NO	NO	NO	19	21
SP0003929	YES	NO	NO	NO	11	18
SP0003935	YES	YES	YES	NO	27	20
SP0003944	YES	NO	NO	NO	29	36
SP0003952	YES	NO	YES	NO	24	NA
SP0003959	YES	NO	NO	YES	28	36
SP0003960	YES	NO	NO	NO	24	24
SP0003975	YES	NO	NO	NO	NA	8
SP0003981	YES	NO	NO	NO	12	15
SP0003997	YES	NO	NO	NO	20	19
SP0004000	YES	NO	NO	NO	28	36
SP0004009	YES	NO	NO	NO	24	28
SP0004032	YES	NO	NO	NO	34	52
SP0004036	YES	NO	NO	NO	NA	NA
SP0004051	YES	NO	NO	NO	25	17
SP0004053	YES	NO	NO	NO	29	30
SP0004054	YES	NO	NO	NO	23	16
SP0004068	YES	NO	NO	YES	NA	NA
SP0004071	YES	NO	NO	YES	28	62
SP0004093	YES	NO	NO	NO	24	24
SP0004114	YES	NO	NO	NO	20	22
SP0004207	YES	NO	NO	YES	27	82
SP0004136	YES	NO	NO	YES	30	72
SP0004144	YES	NO	NO	NO	23	28
SP0004146	YES	NO	NO	YES	NA	24
SP0004157	YES	NO	NO	NO	29	56
SP0004162	YES	NO	NO	NO	18	8
SP0004171	YES	NO	NO	NO	13	5
SP0004174	YES	NO	NO	NO	25	45
SP0004175	YES	NO	NO	NO	NA	NA
SP0004200	YES	NO	NO	NA	NA	NA
SP0004204	YES	NO	NO	NO	30	27
SP0004489	YES	NO	NO	NO	24	37
SP0004213	YES	NO	NO	NO	23	50
SP0004218	YES	NO	NO	NO	19	3
SP0004219	YES	NO	NO	NO	18	NA
SP0004232	YES	NO	NO	NO	25	28
SP0004234	YES	NO	NO	NO	NA	NA
SP0004242	YES	NO	NO	NO	18	13
SP0004244	YES	NO	YES	YES	30	22
SP0004247	YES	NO	NO	NO	16	21
SP0004254	YES	NO	NO	NO	19	32
SP0004261	YES	NO	NO	NO	16	11
SP0004280	YES	NO	NO	NO	29	77
SP0004281	YES	NO	NO	YES	NA	NA
SP0004289	YES	NO	NO	YES	NA	84
SP0004296	YES	NO	NO	YES	NA	NA
SP0004319	YES	NO	NO	NO	20	NA
SP0004324	YES	NO	NO	NO	30	31
SP0004331	YES	NO	NO	NO	17	46
SP0004351	YES	NO	NO	YES	NA	17
SP0004355	YES	NO	NO	YES	32	NA
SP0004377	YES	NO	NO	NO	NA	NA
SP0004382	YES	NO	NO	NO	29	32
SP0004384	YES	NO	YES	NO	29	22
SP0004387	YES	NO	NO	NO	28	7
SP0004390	YES	NO	YES	NA	NA	NA
SP0004396	YES	NO	NO	NO	9	2
SP0004398	YES	NO	NO	NO	NA	NA
SP0004400	YES	NO	NO	NO	22	33
SP0004423	YES	NO	NO	NO	22	38
SP0004428	YES	NO	NO	NA	NA	NA
SP0004432	YES	NO	YES	YES	19	41
SP0004436	YES	NO	NO	YES	NA	21
SP0004452	YES	NO	NO	NO	19	22
SP0004468	YES	NO	NO	NO	32	53
SP0004471	YES	NO	NO	NO	26	NA
SP0004472	YES	NO	NO	NO	27	19
SP0272478	YES	NO	NO	NO	29	15
SP0004478	YES	NO	NO	NO	25	25
SP0004492	YES	NO	NO	NO	21	12
SP0004630	YES	NO	NO	NO	22	9
SP0004493	YES	NO	NO	NO	35	20
SP0004502	YES	NO	NO	NO	NA	NA
SP0004743	YES	NO	NO	NO	NA	NA
SP0004507	YES	NO	NO	NO	22	13
SP0004519	YES	NO	NO	NO	23	43
SP0004520	YES	NO	YES	NO	21	31
SP0004521	YES	NO	NO	NO	13	11
SP0004530	YES	NO	NO	NA	NA	NA
SP0004648	YES	NO	YES	YES	NA	NA
SP0004546	YES	NO	NO	NO	NA	NA
SP0004558	YES	NO	NO	NA	NA	NA
SP0004564	YES	NO	NO	NO	16	15
SP0004601	YES	NO	NO	NO	30	29
SP0033803	YES	NO	NO	NO	12	23
SP0004570	YES	NO	NO	NO	26	27
SP0004577	YES	NO	NO	NO	7	1
SP0004692	YES	NO	NO	NO	NA	38
SP0004584	YES	NO	NO	NO	NA	27
SP0004589	YES	NO	NO	NO	NA	8
SP0004604	YES	NO	NO	NO	NA	6
SP0004613	YES	NO	NO	YES	17	NA
SP0004617	YES	NO	NO	YES	20	25
SP0004629	YES	NO	NO	NO	29	63
SP0004635	YES	NO	YES	NA	NA	NA
SP0004636	YES	YES	YES	NO	NA	NA
SP0004641	YES	NO	NO	NO	NA	NA
SP0004985	YES	NO	NO	NA	NA	NA
SP0004649	YES	NO	NO	NO	15	13
SP0004650	YES	NO	NO	NO	26	42
SP0004662	YES	NO	YES	NO	NA	26
SP0004663	YES	NO	NO	YES	NA	NA
SP0004666	YES	NO	NO	NO	18	33
SP0004672	YES	NO	NO	NO	27	55
SP0004676	YES	NO	NO	NO	17	40
SP0004678	YES	NO	NO	NO	21	NA
SP0004687	YES	NO	NO	NO	29	4
SP0004698	YES	NO	NO	NO	24	21
SP0004704	YES	NO	NO	NA	NA	NA
SP0004706	YES	NO	NO	NO	NA	12
SP0004711	YES	NO	NO	YES	23	12
SP0004721	YES	NO	NO	NO	21	30
SP0004726	YES	NO	NO	NO	18	12
SP0004727	YES	NO	NO	NO	28	28
SP0003918	YES	NO	NO	NA	17	26
SP0004731	YES	NO	NO	NO	30	25
SP0004744	YES	NO	NO	NA	NA	NA
SP0004848	YES	NO	NO	YES	NA	NA
SP0004746	YES	NO	YES	YES	NA	NA
SP0005055	YES	NO	NO	NO	25	24
SP0004770	YES	NO	NO	NO	30	21
SP0004790	YES	NO	NO	YES	32	46
SP0004798	YES	NO	NO	NO	10	NA
SP0004803	YES	NO	NO	NO	24	25
SP0004819	YES	NO	YES	NO	24	57
SP0004826	YES	NO	NO	NO	NA	5
SP0004843	YES	NO	YES	NO	27	9
SP0004844	YES	NO	NO	NO	24	58
SP0004845	YES	NO	NO	NO	23	27
SP0004860	YES	NO	NO	NO	NA	NA
SP0004863	YES	NO	NO	NO	NA	NA
SP0004892	YES	NO	NO	NO	30	47
SP0004905	YES	NO	NO	NO	4	9
SP0004924	YES	NO	NO	NO	34	NA
SP0004937	YES	NO	NO	NO	31	NA
SP0004952	YES	NO	NO	NO	NA	NA
SP0004956	YES	NO	NO	NO	19	49
SP0004981	YES	NO	YES	NO	15	NA
SP0005006	YES	NO	NO	NO	22	48
SP0005007	YES	NO	NO	NO	30	NA
SP0005010	YES	NO	NO	NO	NA	NA
SP0005062	YES	NO	NO	NO	NA	20
SP0005064	YES	NO	NO	NO	25	79
SP0005068	YES	NO	NO	NO	20	NA
SP0005079	YES	NO	NO	NO	NA	NA
SP0005093	YES	NO	NO	YES	32	72
SP0005102	YES	NO	NO	NO	17	19
SP0005107	YES	NO	NO	NA	NA	NA
SP0005126	YES	NO	YES	NO	NA	5
SP0005139	YES	NO	NO	NO	NA	NA
SP0005141	YES	NO	NO	NO	13	10
SP0005142	YES	NO	NO	NO	14	34
SP0005144	YES	NO	NO	NO	18	7
SP0005165	YES	NO	NO	NO	16	20
SP0005166	YES	NO	NO	YES	NA	34
SP0005171	YES	NO	NO	NA	NA	NA
SP0005182	YES	NO	NO	NO	22	41
SP0005184	YES	NO	NO	NO	17	8
SP0005195	YES	NO	NO	NO	32	NA
SP0005200	YES	NO	NO	NO	19	NA
SP0005205	YES	NO	NO	NO	19	NA
SP0005206	YES	NO	NO	NO	35	88
SP0005208	YES	NO	YES	NO	29	27
SP0005219	YES	NO	NO	YES	18	46
SP0005236	YES	NO	NO	NO	14	NA
SP0005239	YES	NO	NO	NA	NA	NA
SP0005254	YES	NO	NO	NO	NA	NA
SP0005275	YES	NO	NO	NO	30	29
SP0005276	YES	NO	YES	NO	NA	70
SP0005277	YES	NO	NO	NO	17	3
SP0005285	YES	NO	NO	NO	30	14
SP0005288	YES	NO	YES	YES	NA	NA
SP0005299	YES	NO	NO	NO	17	22
SP0005302	YES	NO	NO	NO	31	56
SP0005308	YES	NO	NO	NO	17	20
SP0005310	YES	NO	NO	YES	23	67
SP0005315	YES	NO	YES	NO	10	NA
SP0005321	YES	NO	NO	NO	9	5
SP0005327	YES	NO	NO	YES	11	18
SP0005328	YES	NO	NO	NO	30	59
SP0005356	YES	NO	NO	NO	19	22
SP0005361	YES	NO	NO	NO	25	15
SP0005363	YES	NO	NO	NO	13	20
SP0005375	YES	NO	NO	NO	23	NA
SP0294873	YES	NO	NO	NO	25	18
SP0005392	YES	NO	NO	NO	24	28
SP0005456	YES	NO	NO	NO	15	16
SP0005402	YES	NO	NO	NO	26	48
SP0005409	YES	NO	NO	NO	29	33
SP0005411	YES	NO	NO	YES	NA	NA
SP0005413	YES	NO	NO	NO	9	8
SP0005443	YES	NO	NO	NO	17	13
SP0005447	YES	NO	NO	NO	22	25
SP0005502	YES	NO	NO	NO	10	23
SP0005448	YES	NO	NO	NO	22	27
SP0005462	YES	NO	NO	NO	29	40
SP0005499	YES	NO	NO	NO	20	5
SP0005500	YES	NO	NO	NA	NA	NA
SP0005504	YES	NO	NO	NO	12	4
SP0005505	YES	NO	NO	YES	NA	NA
SP0005508	YES	NO	NO	NO	26	67
SP0005522	YES	NO	NO	NO	9	0
SP0005558	YES	NO	NO	NO	19	9
SP0005528	YES	NO	NO	NO	13	NA
SP0005613	YES	NO	NO	NO	15	NA
SP0005536	YES	NO	NO	NO	23	20
SP0005552	YES	NO	NO	NO	27	NA
SP0005562	YES	NO	NO	NO	21	28
SP0005572	YES	NO	NO	NO	33	44
SP0005574	YES	NO	NO	YES	34	41
SP0005685	YES	NO	NO	NO	31	35
SP0005581	YES	NO	NO	NO	20	18
SP0005582	YES	NO	NO	NO	NA	NA
SP0005586	YES	NO	NO	NO	21	NA
SP0005588	YES	NO	NO	YES	NA	26
SP0005594	YES	NO	NO	YES	22	24
SP0005601	YES	NO	YES	NO	16	NA
SP0005630	YES	NO	YES	NO	NA	NA
SP0005632	YES	NO	NO	NO	27	36
SP0005755	YES	NO	NO	NA	2	15
SP0005644	YES	NO	NO	NO	NA	NA
SP0005651	YES	NO	NO	NO	NA	18
SP0005657	YES	NO	NO	NO	22	25
SP0005828	YES	NO	NO	NO	17	39
SP0005896	YES	NO	NO	NO	16	40
SP0005667	YES	NO	NO	NA	NA	NA
SP0004638	YES	NO	NO	NA	NA	NA
SP0005675	YES	NO	NO	NO	17	NA
SP0005848	YES	NO	NO	NO	11	NA
SP0005682	YES	NO	NO	NO	33	NA
SP0005687	YES	NO	NO	NO	25	41
SP0005590	YES	NO	NO	NA	NA	NA
SP0005762	YES	NO	NO	NO	20	16
SP0005693	YES	NO	YES	YES	26	7
SP0005707	YES	NO	NO	NO	31	NA
SP0005719	YES	NO	NO	NO	NA	19
SP0005720	YES	NO	NO	NO	20	6
SP0005724	YES	NO	NO	NO	31	56
SP0005726	YES	NO	NO	NO	NA	NA
SP0005734	YES	NO	NO	NO	30	32
SP0005740	YES	NO	NO	NO	20	19
SP0005749	YES	NO	NO	YES	28	18
SP0005757	YES	NO	NO	NO	28	33
SP0005763	YES	NO	NO	NA	NA	NA
SP0005776	YES	NO	NO	NO	NA	NA
SP0005783	YES	NO	YES	NO	22	10
SP0005786	YES	NO	NO	NO	24	NA
SP0005787	YES	NO	NO	YES	14	14
SP0005789	YES	NO	NO	NO	28	66
SP0005799	YES	NO	NO	NO	10	16
SP0005937	YES	NO	NO	NO	NA	NA
SP0005800	YES	NO	NO	NO	NA	NA
SP0005807	YES	NO	NO	YES	33	NA
SP0005811	YES	NO	NO	NO	32	19
SP0005815	YES	NO	NO	YES	33	30
SP0005823	YES	NO	NO	NO	26	NA
SP0005826	YES	NO	NO	YES	35	NA
SP0005872	YES	NO	NO	NO	8	51
SP0005841	YES	NO	NO	NO	13	26
SP0005862	YES	NO	NO	NO	NA	NA
SP0005886	YES	NO	NO	NO	NA	NA
SP0005890	YES	NO	NO	NO	25	24
SP0005893	YES	NO	NO	NO	20	23
SP0005897	YES	NO	NO	NO	24	62
SP0005898	YES	NO	NO	NO	31	46
SP0005968	YES	NO	NO	NO	21	14
SP0005925	YES	NO	NO	NO	15	25
SP0005931	YES	NO	NO	YES	15	47
SP0005936	YES	NO	NO	NO	13	13
SP0005963	YES	NO	NO	NO	22	12
SP0005978	YES	NO	NO	NO	22	21
SP0005982	YES	NO	NO	NO	17	12
SP0005989	YES	NO	YES	NO	NA	NA
SP0005997	YES	NO	NO	NO	17	20
SP0006004	YES	NO	NO	NO	22	34
SP0006006	YES	NO	NO	NO	24	NA
SP0006011	YES	NO	NO	NO	23	NA
SP0006017	YES	NO	NO	NA	NA	NA
SP0006021	YES	NO	NO	NO	15	6
SP0006028	YES	NO	NO	NO	15	NA
SP0006067	YES	NO	NO	NO	5	4
SP0006032	YES	NO	NO	NO	16	43
SP0006050	YES	NO	NO	NO	24	21
SP0006071	YES	NO	NO	NO	24	74
SP0006075	YES	NO	NO	NO	21	61
SP0006076	YES	NO	NO	NO	22	24
SP0006083	YES	NO	NO	NA	NA	NA
SP0006091	YES	NO	NO	YES	NA	NA
SP0006092	YES	NO	NO	YES	NA	NA
SP0005994	YES	NO	NO	NA	NA	NA
SP0006106	YES	NO	NO	NO	30	26
SP0006109	YES	NO	NO	NO	16	NA
SP0006111	YES	NO	NO	NA	NA	NA
SP0006115	YES	NO	NO	NO	32	NA
SP0006119	YES	NO	NO	NA	NA	NA
SP0006137	YES	NO	NO	NO	18	27
SP0006155	YES	NO	NO	NO	18	28
SP0006187	YES	NO	NO	YES	13	18
SP0006192	YES	NO	NO	YES	33	65
SP0006208	YES	NO	NO	NA	NA	NA
SP0006209	YES	NO	NO	NO	NA	35
SP0006213	YES	NO	NO	NO	29	43
SP0006215	YES	NO	NO	NA	NA	NA
SP0006219	YES	NO	NO	NO	13	NA
SP0006225	YES	NO	YES	NO	24	NA
SP0006226	YES	NO	NO	NO	17	21
SP0006418	YES	NO	NO	YES	NA	NA
SP0006233	YES	NO	NO	YES	NA	NA
SP0006355	YES	NO	NO	YES	NA	NA
SP0006235	YES	NO	NO	YES	NA	NA
SP0006238	YES	NO	NO	NA	NA	NA
SP0006271	YES	NO	NO	NO	20	23
SP0006283	YES	NO	YES	YES	NA	NA
SP0006284	YES	NO	NO	NO	38	61
SP0006348	YES	NO	NO	NO	32	66
SP0006387	YES	NO	NO	NO	20	30
SP0006290	YES	NO	NO	NO	8	2
SP0006291	YES	NO	NO	NO	13	16
SP0006295	YES	NO	NO	NO	24	42
SP0015276	YES	NO	NO	NA	NA	NA
SP0006310	YES	NO	NO	NO	13	15
SP0006321	YES	NO	YES	NO	17	20
SP0006340	YES	NO	NO	NO	28	NA
SP0006347	YES	NO	NO	YES	NA	NA
SP0006357	YES	NO	NO	YES	18	35
SP0006376	YES	NO	YES	NO	12	31
SP0006411	YES	NO	NO	NO	21	28
SP0006405	YES	NO	NO	NO	22	40
SP0006408	YES	NO	NO	NO	18	3
SP0006428	YES	NO	NO	YES	29	21
SP0006433	YES	NO	NO	YES	22	NA
SP0006805	YES	NO	NO	YES	16	NA
SP0006441	YES	NO	NO	NO	28	NA
SP0006847	YES	NO	NO	YES	20	14
SP0006442	YES	NO	NO	NO	21	36
SP0006454	YES	NO	YES	YES	NA	NA
SP0006472	YES	NO	NO	NO	26	43
SP0006477	YES	NO	NO	NO	26	19
SP0006573	YES	NO	YES	NO	22	NA
SP0006503	YES	NO	NO	NO	NA	NA
SP0006512	YES	NO	NO	NO	26	15
SP0006529	YES	NO	NO	NO	NA	55
SP0006544	YES	NO	NO	NO	20	20
SP0006545	YES	NO	NO	NO	30	23
SP0006561	YES	NO	NO	NO	NA	NA
SP0006563	YES	NO	NO	NO	19	5
SP0006575	YES	NO	NO	NO	29	63
SP0006579	YES	NO	NO	NO	27	48
SP0006598	YES	NO	NO	NO	21	26
SP0006606	YES	NO	NO	NO	29	35
SP0006609	YES	NO	NO	NA	NA	NA
SP0006709	YES	NO	NO	NO	29	NA
SP0006743	YES	NO	NO	NO	28	NA
SP0006640	YES	NO	NO	NO	25	NA
SP0006651	YES	NO	NO	NO	NA	NA
SP0006658	YES	NO	NO	YES	NA	23
SP0006667	YES	NO	YES	NO	NA	NA
SP0006669	YES	NO	NO	NO	25	11
SP0006684	YES	NO	NO	NO	23	30
SP0006691	YES	NO	NO	NO	30	6
SP0006706	YES	NO	NO	NO	27	31
SP0006708	YES	NO	NO	NO	29	NA
SP0006713	YES	NO	NO	NO	30	48
SP0006718	YES	NO	NO	YES	26	29
SP0006720	YES	NO	NO	NO	15	27
SP0006724	YES	NO	NO	NO	33	26
SP0006739	YES	NO	NO	NA	NA	NA
SP0006741	YES	NO	NO	NO	27	NA
SP0006749	YES	NO	NO	NO	33	50
SP0006750	YES	NO	NO	NO	27	19
SP0006765	YES	NO	NO	NO	27	42
SP0006769	YES	NO	NO	YES	30	NA
SP0006773	YES	NO	NO	NO	NA	NA
SP0006791	YES	NO	NO	YES	NA	NA
SP0006795	YES	NO	YES	NA	NA	NA
SP0006803	YES	NO	NO	NO	NA	NA
SP0006819	YES	NO	NO	NO	27	25
SP0006821	YES	NO	NO	NO	28	51
SP0006823	YES	NO	YES	NO	NA	9
SP0006843	YES	NO	NO	YES	20	26
SP0006856	YES	NO	NO	NA	NA	NA
SP0006858	YES	NO	NO	NO	NA	NA
SP0006859	YES	NO	NO	NO	20	20
SP0006865	YES	NO	NO	NO	31	28
SP0006866	YES	NO	NO	NO	31	17
SP0006871	YES	NO	YES	NA	NA	NA
SP0006872	YES	NO	NO	NO	24	24
SP0006873	YES	NO	NO	NO	14	25
SP0006888	YES	NO	NO	NA	NA	NA
SP0006895	YES	NO	NO	NO	32	NA
SP0006896	YES	NO	NO	YES	NA	44
SP0006910	YES	NO	NO	NO	31	32
SP0006942	YES	NO	NO	NO	17	NA
SP0006954	YES	NO	NO	YES	28	29
SP0006955	YES	NO	NO	NO	34	39
SP0006964	YES	NO	NO	NO	NA	NA
SP0006983	YES	NO	NO	NO	NA	28
SP0006987	YES	NO	NO	YES	27	21
SP0006999	YES	NO	NO	YES	NA	43
SP0007000	YES	NO	NO	NO	NA	11
SP0007002	YES	NO	NO	YES	28	30
SP0007011	YES	NO	NO	NO	16	NA
SP0007015	YES	NO	NO	NO	NA	49
SP0007019	YES	NO	NO	NO	32	59
SP0007214	YES	NO	NO	NO	14	NA
SP0007020	YES	NO	NO	NO	37	NA
SP0007033	YES	NO	NO	NA	NA	NA
SP0007037	YES	NO	NO	YES	26	NA
SP0007038	YES	NO	NO	NA	NA	NA
SP0007993	YES	NO	NO	NA	NA	NA
SP0007050	YES	NO	NO	YES	NA	NA
SP0007076	YES	NO	NO	YES	32	35
SP0007089	YES	NO	NO	NO	NA	NA
SP0007097	YES	NO	NO	NO	NA	NA
SP0007098	YES	NO	YES	NO	19	26
SP0007102	YES	NO	NO	NO	NA	NA
SP0007117	YES	NO	NO	NO	20	NA
SP0007121	YES	NO	NO	YES	NA	20
SP0007128	YES	NO	NO	NO	12	6
SP0007137	YES	NO	NO	NO	NA	NA
SP0007188	YES	NO	NO	NO	16	37
SP0007194	YES	NO	NO	NO	27	20
SP0007215	YES	NO	NO	NA	NA	NA
SP0007216	YES	NO	NO	NO	26	NA
SP0007245	YES	NO	NO	NO	15	NA
SP0007246	YES	NO	NO	NO	30	27
SP0007260	YES	NO	NO	NO	33	NA
SP0007263	YES	NO	NO	NO	21	9
SP0007268	YES	NO	NO	NO	NA	NA
SP0007272	YES	NO	NO	NO	NA	13
SP0007281	YES	NO	NO	NO	33	NA
SP0007285	YES	NO	NO	NO	34	36
SP0007288	YES	NO	NO	NO	27	27
SP0007295	YES	NO	NO	NO	18	NA
SP0007298	YES	NO	NO	YES	NA	27
SP0007307	YES	NO	NO	NO	27	NA
SP0007317	YES	NO	YES	YES	NA	33
SP0007320	YES	NO	NO	NO	34	32
SP0007332	YES	NO	NO	NO	NA	NA
SP0007336	YES	NO	NO	YES	26	12
SP0007340	YES	NO	NO	NO	25	11
SP0007342	YES	NO	NO	NO	8	8
SP0007354	YES	NO	NO	NO	22	31
SP0007361	YES	NO	NO	NO	25	42
SP0007370	YES	NO	NO	NO	17	2
SP0007437	YES	NO	NO	NO	19	4
SP0007376	YES	NO	NO	YES	14	2
SP0007383	YES	NO	NO	NO	NA	NA
SP0007400	YES	NO	NO	NO	23	3
SP0007407	YES	NO	NO	NO	16	19
SP0007421	YES	NO	NO	YES	34	25
SP0007436	YES	NO	NO	NO	27	48
SP0007448	YES	NO	YES	NO	NA	NA
SP0007515	YES	NO	NO	NO	NA	NA
SP0007452	YES	NO	NO	YES	29	3
SP0007459	YES	NO	NO	NO	NA	NA
SP0007462	YES	NO	NO	NO	22	62
SP0007468	YES	NO	NO	NO	19	NA
SP0007477	YES	NO	NO	NO	13	24
SP0007484	YES	NO	NO	NO	23	43
SP0007488	YES	NO	NO	NO	18	NA
SP0007491	YES	NO	NO	NO	26	22
SP0074384	YES	NO	NO	NO	6	8
SP0007514	YES	NO	NO	NO	17	14
SP0007517	YES	NO	NO	NO	NA	21
SP0007529	YES	NO	NO	NO	NA	NA
SP0007538	YES	NO	NO	NA	NA	NA
SP0007548	YES	NO	NO	NA	NA	NA
SP0007549	YES	NO	NO	YES	NA	NA
SP0007556	YES	NO	NO	NO	NA	15
SP0007559	YES	NO	NO	NO	NA	32
SP0007565	YES	NO	NO	NO	3	32
SP0007581	YES	NO	NO	NO	27	42
SP0007582	YES	NO	NO	NO	27	14
SP0007585	YES	NO	NO	NO	17	NA
SP0007592	YES	NO	NO	NO	NA	NA
SP0007597	YES	NO	NO	NO	16	27
SP0007613	YES	NO	NO	YES	NA	64
SP0007614	YES	NO	NO	NA	NA	NA
SP0007648	YES	NO	NO	NO	NA	NA
SP0007609	YES	NO	NO	NO	NA	NA
SP0007655	YES	NO	YES	YES	29	53
SP0007662	YES	NO	NO	NO	31	34
SP0007665	YES	NO	NO	NO	NA	NA
SP0007687	YES	NO	NO	NO	18	19
SP0007700	YES	NO	NO	NO	14	19
SP0007707	YES	NO	NO	NO	NA	5
SP0007718	YES	NO	NO	YES	NA	24
SP0007731	YES	NO	NO	NO	33	9
SP0007734	YES	NO	NO	NO	NA	NA
SP0007735	YES	NO	NO	NO	24	46
SP0007744	YES	NO	NO	NO	NA	NA
SP0007745	YES	NO	NO	NO	32	29
SP0007750	YES	NO	NO	NO	NA	NA
SP0007757	YES	NO	NO	NO	32	67
SP0047135	YES	NO	NO	NO	20	28
SP0007761	YES	NO	NO	NO	9	4
SP0007762	YES	NO	NO	NO	33	36
SP0007772	YES	NO	NO	NO	29	23
SP0007911	YES	NO	NO	YES	9	31
SP0007810	YES	NO	NO	YES	NA	8
SP0007776	YES	NO	NO	YES	NA	10
SP0007786	YES	NO	NO	NO	22	24
SP0007789	YES	NO	NO	YES	NA	26
SP0007790	YES	NO	NO	NO	34	NA
SP0007857	YES	NO	NO	NO	29	NA
SP0007796	YES	NO	NO	YES	35	25
SP0007800	YES	NO	NO	NO	24	37
SP0007815	YES	NO	NO	NO	13	15
SP0007816	YES	NO	NO	NO	24	14
SP0007838	YES	NO	NO	NO	32	22
SP0007844	YES	NO	NO	NO	25	NA
SP0007877	YES	NO	NO	YES	21	NA
SP0007880	YES	NO	NO	NO	32	64
SP0007998	YES	NO	NO	NO	26	NA
SP0007903	YES	NO	NO	NO	10	NA
SP0007904	YES	NO	NO	NA	NA	NA
SP0007905	YES	NO	NO	NO	12	19
SP0007908	YES	NO	NO	NO	25	21
SP0007920	YES	NO	YES	NO	22	13
SP0007944	YES	NO	NO	YES	24	30
SP0007976	YES	NO	NO	NO	7	4
SP0008028	YES	NO	NO	NO	2	NA
SP0007960	YES	NO	NO	NO	NA	NA
SP0007971	YES	NO	NO	NO	25	NA
SP0007972	YES	NO	NO	NO	25	NA
SP0007984	YES	NO	NO	NO	28	NA
SP0007992	YES	NO	NO	NO	22	NA
SP0007995	YES	NO	NO	NO	NA	NA
SP0008002	YES	NO	NO	YES	37	55
SP0008007	YES	NO	NO	YES	NA	26
SP0008008	YES	NO	YES	NO	30	46
SP0008014	YES	NO	NO	NO	14	23
SP0008017	YES	NO	NO	YES	NA	27
SP0008022	YES	NO	NO	YES	38	32
SP0008024	YES	NO	NO	NO	19	NA
SP0008079	YES	NO	NO	NO	24	37
SP0008033	YES	NO	NO	NO	22	40
SP0008034	YES	NO	NO	NO	13	24
SP0008037	YES	NO	NO	NA	NA	NA
SP0008041	YES	NO	NO	NO	8	28
SP0008043	YES	NO	NO	NO	27	16
SP0008182	YES	NO	NO	NO	NA	26
SP0008050	YES	NO	NO	NO	NA	42
SP0008055	YES	NO	NO	YES	28	54
SP0008060	YES	NO	NO	NO	25	NA
SP0008104	YES	NO	YES	NO	14	NA
SP0008074	YES	NO	NO	NO	14	NA
SP0008082	YES	NO	NO	YES	NA	NA
SP0008087	YES	NO	NO	NO	26	25
SP0008091	YES	NO	NO	NO	18	NA
SP0008096	YES	NO	YES	NO	27	25
SP0008099	YES	NO	NO	NO	NA	NA
SP0008101	YES	NO	NO	NO	24	NA
SP0008110	YES	NO	NO	NO	NA	NA
SP0008115	YES	NO	NO	NO	20	13
SP0008120	YES	NO	NO	NO	27	39
SP0008136	YES	NO	NO	NO	27	42
SP0008138	YES	NO	NO	NO	NA	NA
SP0008141	YES	NO	NO	NO	19	40
SP0008148	YES	NO	NO	NO	NA	53
SP0008155	YES	NO	NO	NO	20	16
SP0008165	YES	NO	YES	NO	NA	NA
SP0008180	YES	NO	NO	NO	15	17
SP0008188	YES	NO	NO	NO	17	30
SP0008211	YES	NO	NO	YES	36	45
SP0008212	YES	NO	YES	NO	NA	NA
SP0008222	YES	NO	NO	NO	15	55
SP0004237	YES	NO	NO	NO	18	11
SP0003927	YES	NO	NO	NO	28	19
SP0008227	YES	NO	NO	NO	23	10
SP0008247	YES	NO	NO	NO	26	53
SP0008256	YES	NO	NO	NO	18	26
SP0008285	YES	NO	NO	NO	33	53
SP0008286	YES	NO	NO	NO	NA	12
SP0008267	YES	NO	NO	NO	15	NA
SP0008270	YES	NO	NO	NA	NA	NA
SP0008277	YES	NO	YES	NO	12	NA
SP0008282	YES	NO	NO	NO	15	NA
SP0008290	YES	NO	NO	NO	24	20
SP0008293	YES	NO	NO	NO	33	NA
SP0008302	YES	NO	NO	YES	NA	9
SP0008304	YES	NO	NO	NO	27	30
SP0008305	YES	NO	YES	NA	NA	NA
SP0008325	YES	NO	YES	YES	26	23
SP0008328	YES	NO	NO	NO	16	23
SP0025880	YES	NO	NO	NO	16	46
SP0008330	YES	NO	YES	NO	13	52
SP0008335	YES	NO	NO	YES	NA	NA
SP0008338	YES	NO	NO	NA	NA	NA
SP0008340	YES	NO	NO	NO	30	19
SP0008313	YES	NO	NO	NO	24	8
SP0008346	YES	NO	NO	NO	20	15
SP0008354	YES	NO	NO	NA	NA	NA
SP0008356	YES	NO	NO	NO	30	35
SP0008357	YES	NO	NO	NO	NA	NA
SP0008373	YES	NO	NO	NO	30	NA
SP0008402	YES	NO	NO	NO	26	69
SP0008413	YES	NO	NO	NO	13	37
SP0008415	YES	NO	YES	NO	20	25
SP0008416	YES	NO	NO	NO	32	43
SP0008388	YES	NO	NO	NO	13	18
SP0008417	YES	NO	NO	NO	10	25
SP0008419	YES	NO	NO	YES	31	45
SP0008434	YES	NO	NO	NO	35	29
SP0008440	YES	NO	NO	YES	NA	25
SP0008442	YES	NO	NO	NO	27	NA
SP0008459	YES	NO	NO	NO	29	21
SP0008462	YES	NO	NO	NO	NA	NA
SP0008530	YES	NO	NO	NO	NA	NA
SP0008469	YES	NO	NO	NO	18	23
SP0008481	YES	NO	NO	NO	17	NA
SP0008487	YES	NO	NO	NO	15	NA
SP0008502	YES	NO	NO	NO	29	9
SP0008505	YES	NO	NO	NO	26	52
SP0008506	YES	NO	NO	NO	NA	NA
SP0008511	YES	NO	NO	NO	13	14
SP0008514	YES	NO	YES	NO	NA	15
SP0008527	YES	NO	NO	NO	25	NA
SP0008543	YES	NO	NO	NO	31	59
SP0008547	YES	NO	NO	NO	15	10
SP0008574	YES	NO	NO	NO	15	NA
SP0008570	YES	NO	NO	NO	NA	NA
SP0008590	YES	NO	NO	NA	NA	NA
SP0008592	YES	NO	NO	NA	NA	NA
SP0008601	YES	NO	YES	NA	NA	NA
SP0008608	YES	NO	NO	NO	17	18
SP0008610	YES	NO	YES	YES	33	15
SP0008611	YES	NO	NO	NO	NA	NA
SP0008615	YES	NO	NO	NO	17	20
SP0008616	YES	NO	NO	NA	NA	NA
SP0008625	YES	NO	NO	YES	20	20
SP0008634	YES	NO	NO	YES	NA	NA
SP0008642	YES	NO	NO	NO	22	45
SP0008679	YES	NO	NO	NO	31	NA
SP0008744	YES	NO	NO	YES	36	NA
SP0008687	YES	NO	NO	NO	24	NA
SP0008770	YES	NO	NO	NO	2	13
SP0008688	YES	NO	NO	NO	21	18
SP0008702	YES	NO	NO	YES	26	21
SP0008711	YES	NO	NO	YES	NA	38
SP0008730	YES	NO	NO	NO	12	NA
SP0008766	YES	NO	YES	NO	23	62
SP0008771	YES	NO	NO	NO	26	59
SP0008964	YES	NO	NO	NA	NA	NA
SP0008780	YES	NO	YES	NO	25	74
SP0008793	YES	NO	NO	NO	30	NA
SP0008814	YES	NO	NO	YES	13	17
SP0008815	YES	NO	NO	NA	NA	NA
SP0008846	YES	NO	NO	NA	NA	NA
SP0009468	YES	NO	NO	NO	7	3
SP0008867	YES	NO	NO	NO	26	48
SP0008873	YES	NO	NO	YES	NA	NA
SP0008885	YES	NO	NO	NO	31	40
SP0008895	YES	NO	NO	NO	NA	12
SP0008905	YES	NO	NO	NO	24	NA
SP0008910	YES	NO	YES	NO	13	16
SP0008925	YES	NO	NO	YES	33	77
SP0008928	YES	NO	NO	NO	26	24
SP0008935	YES	NO	NO	NO	21	26
SP0008939	YES	NO	NO	NO	NA	NA
SP0008956	YES	NO	NO	NO	30	47
SP0008972	YES	NO	NO	NO	33	29
SP0009007	YES	NO	NO	NO	24	19
SP0008975	YES	NO	NO	NO	NA	NA
SP0008990	YES	NO	NO	NO	19	NA
SP0008995	YES	NO	NO	NO	NA	NA
SP0009035	YES	NO	NO	NO	34	19
SP0009068	YES	NO	NO	NO	29	16
SP0009009	YES	NO	NO	NO	35	25
SP0009018	YES	NO	NO	NO	6	12
SP0009022	YES	NO	NO	NO	27	33
SP0009037	YES	NO	NO	NO	29	65
SP0009050	YES	NO	NO	NO	30	15
SP0009056	YES	NO	NO	YES	24	40
SP0009120	YES	NO	YES	YES	25	27
SP0009060	YES	NO	NO	YES	36	34
SP0009063	YES	NO	NO	NO	25	52
SP0009101	YES	NO	NO	NO	NA	20
SP0009066	YES	NO	YES	NO	29	NA
SP0009071	YES	NO	NO	NO	17	8
SP0009081	YES	NO	NO	NO	20	17
SP0009087	YES	NO	NO	NO	NA	NA
SP0009103	YES	NO	YES	NO	32	44
SP0009123	YES	NO	YES	NO	14	38
SP0009155	YES	NO	NO	NO	28	37
SP0009140	YES	NO	NO	NO	37	55
SP0009144	YES	NO	NO	NO	21	34
SP0009150	YES	NO	NO	YES	27	NA
SP0009157	YES	NO	NO	YES	NA	NA
SP0009158	YES	NO	NO	NO	18	33
SP0009201	YES	NO	NO	NO	32	37
SP0009159	YES	NO	NO	NO	27	28
SP0009172	YES	NO	NO	NO	NA	NA
SP0009179	YES	NO	NO	YES	15	30
SP0009223	YES	NO	NO	NO	25	38
SP0009182	YES	NO	NO	NO	28	40
SP0009187	YES	NO	NO	NO	10	18
SP0009192	YES	NO	NO	NA	NA	NA
SP0009198	YES	NO	NO	NO	NA	NA
SP0009200	YES	NO	NO	NO	16	9
SP0009202	YES	NO	NO	NA	NA	NA
SP0009215	YES	NO	YES	NO	27	54
SP0009216	YES	NO	NO	NO	21	38
SP0009222	YES	NO	NO	NO	26	32
SP0009231	YES	NO	NO	NO	14	NA
SP0009232	YES	NO	NO	NO	27	28
SP0009248	YES	NO	NO	NO	15	NA
SP0009260	YES	NO	YES	YES	25	28
SP0009264	YES	NO	NO	NA	NA	NA
SP0009267	YES	NO	NO	NO	28	38
SP0009268	YES	NO	NO	NO	NA	NA
SP0009287	YES	NO	NO	NO	20	28
SP0009298	YES	NO	NO	NO	34	39
SP0009309	YES	NO	NO	NO	29	25
SP0009312	YES	NO	NO	NO	21	20
SP0009334	YES	NO	NO	NO	25	20
SP0009349	YES	NO	NO	NO	34	NA
SP0009364	YES	NO	YES	NO	28	NA
SP0009367	YES	NO	NO	YES	NA	61
SP0009368	YES	NO	NO	NO	21	15
SP0009370	YES	NO	NO	NO	26	NA
SP0009371	YES	NO	NO	NO	13	27
SP0009375	YES	NO	NO	NO	16	31
SP0009380	YES	NO	NO	NO	18	13
SP0021718	YES	NO	NO	NO	17	24
SP0009381	YES	NO	NO	NO	18	14
SP0009383	YES	NO	NO	YES	19	27
SP0009386	YES	NO	NO	NO	34	10
SP0009388	YES	NO	NO	NO	32	68
SP0009391	YES	NO	NO	YES	21	35
SP0009395	YES	NO	NO	NO	30	26
SP0009399	YES	NO	NO	YES	24	68
SP0009402	YES	NO	NO	NO	33	NA
SP0009441	YES	NO	NO	NO	NA	NA
SP0009411	YES	NO	NO	NO	19	42
SP0009415	YES	NO	NO	NO	8	13
SP0009422	YES	NO	NO	NA	NA	NA
SP0009479	YES	NO	NO	NO	NA	10
SP0009501	YES	NO	YES	NO	NA	NA
SP0009502	YES	NO	NO	YES	18	13
SP0009509	YES	NO	NO	NO	NA	39
SP0009514	YES	NO	NO	NO	18	NA
SP0009922	YES	NO	NO	NO	21	10
SP0009536	YES	NO	NO	NO	17	10
SP0009593	YES	NO	NO	NO	NA	NA
SP0009540	YES	NO	NO	NO	NA	NA
SP0009546	YES	NO	NO	NO	23	NA
SP0009585	YES	NO	NO	NO	28	NA
SP0009552	YES	NO	YES	NO	23	NA
SP0009627	YES	NO	NO	NO	29	31
SP0009581	YES	NO	NO	NO	NA	NA
SP0009582	YES	NO	NO	NO	NA	NA
SP0009589	YES	NO	NO	NO	34	13
SP0009594	YES	NO	NO	YES	NA	18
SP0009597	YES	NO	NO	NO	17	NA
SP0009604	YES	NO	NO	YES	NA	9
SP0009609	YES	NO	NO	YES	NA	27
SP0009616	YES	NO	NO	NO	22	40
SP0009621	YES	NO	YES	NO	14	32
SP0009631	YES	NO	NO	NA	NA	NA
SP0009634	YES	NO	NO	NO	14	14
SP0009650	YES	NO	NO	NO	NA	NA
SP0009651	YES	NO	NO	NO	13	21
SP0009652	YES	NO	NO	NO	35	NA
SP0009665	YES	NO	NO	NO	31	28
SP0009865	YES	NO	NO	NO	23	NA
SP0009684	YES	NO	NO	YES	38	71
SP0009751	YES	NO	NO	NO	35	51
SP0009695	YES	NO	NO	YES	NA	NA
SP0009720	YES	NO	NO	NO	20	17
SP0009721	YES	NO	NO	NO	4	9
SP0009736	YES	NO	NO	NO	35	87
SP0009747	YES	NO	NO	YES	20	4
SP0009749	YES	NO	YES	NO	32	49
SP0009755	YES	NO	NO	NO	25	23
SP0009759	YES	NO	NO	NO	25	17
SP0009765	YES	NO	NO	NO	19	20
SP0009777	YES	NO	NO	NO	28	34
SP0009789	YES	NO	NO	NO	28	48
SP0009798	YES	NO	NO	YES	36	35
SP0009827	YES	YES	YES	NO	26	29
SP0009829	YES	NO	NO	NO	15	27
SP0009851	YES	NO	NO	NO	28	30
SP0009852	YES	NO	NO	NO	NA	NA
SP0009866	YES	NO	NO	NO	24	21
SP0009867	YES	NO	NO	YES	NA	26
SP0009870	YES	NO	NO	YES	30	NA
SP0009872	YES	NO	NO	NO	25	22
SP0009874	YES	NO	NO	NA	NA	NA
SP0009889	YES	NO	NO	YES	23	25
SP0009897	YES	NO	NO	NO	31	NA
SP0009898	YES	NO	NO	NO	29	47
SP0009901	YES	NO	NO	NO	16	24
SP0009908	YES	NO	NO	NO	9	26
SP0009977	YES	NO	NO	YES	28	42
SP0009920	YES	NO	NO	NO	24	NA
SP0010787	YES	NO	NO	NO	5	15
SP0009926	YES	NO	NO	YES	26	62
SP0009945	YES	NO	NO	YES	32	41
SP0009953	YES	NO	NO	NO	24	25
SP0009957	YES	NO	NO	YES	19	26
SP0009959	YES	NO	NO	NA	NA	NA
SP0009964	YES	NO	NO	YES	NA	38
SP0009965	YES	NO	NO	NA	NA	NA
SP0009981	YES	NO	NO	NO	16	NA
SP0009988	YES	NO	NO	NO	NA	NA
SP0009994	YES	NO	NO	NO	21	45
SP0009998	YES	NO	NO	NO	NA	NA
SP0010005	YES	NO	YES	YES	26	24
SP0010010	YES	NO	NO	NO	20	63
SP0010013	YES	NO	NO	NO	23	24
SP0010014	YES	NO	NO	NO	NA	NA
SP0010015	YES	NO	NO	NO	19	59
SP0010016	YES	NO	NO	YES	26	NA
SP0010018	YES	NO	NO	NO	22	27
SP0010020	YES	NO	NO	NO	20	15
SP0010023	YES	NO	NO	NO	21	NA
SP0010024	YES	NO	NO	NA	NA	NA
SP0010095	YES	NO	NO	NO	NA	NA
SP0010054	YES	NO	NO	NO	NA	NA
SP0010067	YES	NO	NO	YES	NA	48
SP0010075	YES	NO	NO	NA	NA	NA
SP0010078	YES	NO	NO	NO	19	32
SP0010081	YES	NO	NO	NO	26	46
SP0010083	YES	NO	NO	NO	NA	21
SP0010118	YES	NO	NO	NO	21	39
SP0010159	YES	NO	NO	NO	5	0
SP0010086	YES	NO	NO	NO	23	9
SP0010112	YES	NO	NO	YES	NA	30
SP0010113	YES	NO	NO	NO	29	36
SP0010114	YES	NO	NO	NO	13	28
SP0010116	YES	NO	YES	NO	27	NA
SP0010126	YES	NO	YES	NO	20	31
SP0010130	YES	NO	NO	NO	19	34
SP0010226	YES	NO	NO	NO	20	NA
SP0010135	YES	NO	YES	NO	34	60
SP0010139	YES	NO	NO	NO	27	15
SP0010172	YES	NO	NO	NO	27	NA
SP0010176	YES	NO	NO	YES	NA	49
SP0010188	YES	NO	NO	NO	NA	NA
SP0010199	YES	NO	NO	YES	NA	33
SP0140800	YES	NO	NO	YES	34	67
SP0010203	YES	NO	NO	NO	NA	NA
SP0010210	YES	NO	NO	NO	22	15
SP0010217	YES	NO	NO	NO	NA	18
SP0010221	YES	NO	NO	NO	NA	NA
SP0010232	YES	NO	NO	NO	NA	34
SP0010234	YES	NO	NO	NO	24	36
SP0011016	YES	NO	NO	NA	19	23
SP0010237	YES	NO	NO	NO	35	35
SP0010241	YES	NO	NO	NO	NA	NA
SP0010251	YES	NO	NO	YES	26	NA
SP0010252	YES	NO	NO	NO	37	11
SP0010256	YES	NO	NO	YES	26	NA
SP0010258	YES	NO	NO	NA	NA	NA
SP0010278	YES	NO	NO	NO	33	35
SP0010285	YES	NO	NO	NA	NA	NA
SP0010287	YES	NO	NO	NO	12	31
SP0010292	YES	NO	NO	NO	22	16
SP0010301	YES	NO	NO	NO	21	NA
SP0010304	YES	NO	NO	NA	NA	NA
SP0010316	YES	NO	NO	NO	NA	NA
SP0010318	YES	NO	NO	YES	NA	NA
SP0010319	YES	NO	NO	NO	26	30
SP0010321	YES	NO	NO	NO	27	40
SP0010453	YES	NO	NO	NO	1	4
SP0010323	YES	NO	NO	NO	13	18
SP0010519	YES	NO	NO	NO	1	0
SP0010338	YES	NO	NO	NO	NA	NA
SP0010343	YES	NO	YES	NO	29	31
SP0010366	YES	NO	NO	NO	20	NA
SP0010436	YES	NO	NO	NO	22	NA
SP0010370	YES	NO	NO	NO	24	47
SP0010373	YES	NO	NO	NO	24	16
SP0010392	YES	NO	NO	NO	19	68
SP0010398	YES	NO	NO	NO	NA	38
SP0010399	YES	NO	NO	NO	31	70
SP0010418	YES	NO	NO	NO	16	NA
SP0010419	YES	NO	NO	NO	27	NA
SP0010425	YES	NO	NO	NO	21	33
SP0010429	YES	NO	NO	NO	22	12
SP0010806	YES	NO	NO	NO	23	51
SP0010457	YES	NO	NO	NO	10	11
SP0010469	YES	NO	NO	NO	27	NA
SP0010478	YES	NO	NO	YES	NA	29
SP0010504	YES	NO	NO	NO	16	64
SP0010523	YES	NO	NO	NO	NA	12
SP0010524	YES	NO	YES	YES	NA	16
SP0010540	YES	NO	NO	YES	28	42
SP0010543	YES	NO	NO	YES	20	NA
SP0010557	YES	NO	NO	NO	20	NA
SP0010558	YES	NO	NO	NO	NA	NA
SP0010571	YES	NO	NO	YES	19	52
SP0010572	YES	NO	NO	NO	28	97
SP0010573	YES	NO	NO	NO	14	NA
SP0010635	YES	NO	NO	NO	11	NA
SP0010587	YES	NO	NO	NO	16	12
SP0010592	YES	NO	NO	NO	NA	NA
SP0010593	YES	NO	NO	NO	14	21
SP0010606	YES	NO	NO	NO	NA	20
SP0010674	YES	NO	NO	NO	12	0
SP0010607	YES	NO	NO	NO	12	12
SP0010610	YES	NO	NO	NA	NA	NA
SP0010618	YES	NO	NO	NO	18	7
SP0010628	YES	NO	NO	YES	21	NA
SP0010578	YES	NO	NO	NA	NA	NA
SP0010649	YES	NO	NO	NO	26	69
SP0010656	YES	NO	NO	NO	NA	NA
SP0010666	YES	NO	YES	YES	NA	NA
SP0010673	YES	NO	YES	YES	37	75
SP0010679	YES	NO	NO	NO	20	25
SP0010725	YES	NO	NO	NO	32	NA
SP0010732	YES	NO	YES	NO	31	NA
SP0010734	YES	NO	NO	YES	25	17
SP0010735	YES	NO	NO	NO	14	34
SP0010751	YES	NO	NO	NO	13	7
SP0010786	YES	NO	NO	NO	17	14
SP0010754	YES	NO	NO	NO	NA	NA
SP0010789	YES	NO	NO	NO	22	NA
SP0010755	YES	NO	NO	NO	17	50
SP0010759	YES	NO	NO	YES	28	19
SP0010762	YES	NO	NO	NO	24	51
SP0010765	YES	NO	NO	NO	22	24
SP0010772	YES	NO	YES	YES	21	NA
SP0010792	YES	NO	NO	YES	NA	17
SP0010796	YES	NO	NO	YES	23	48
SP0010799	YES	NO	YES	NO	28	14
SP0010807	YES	NO	NO	NA	NA	NA
SP0010815	YES	NO	YES	NA	NA	NA
SP0010819	YES	NO	NO	NA	NA	NA
SP0010820	YES	NO	NO	NA	NA	NA
SP0010865	YES	NO	NO	NO	NA	12
SP0010834	YES	NO	NO	YES	NA	19
SP0010839	YES	NO	NO	NO	27	NA
SP0010840	YES	NO	NO	NO	24	9
SP0010874	YES	NO	NO	NO	21	11
SP0010841	YES	NO	NO	NO	NA	NA
SP0010982	YES	NO	NO	NO	NA	NA
SP0010852	YES	NO	NO	NO	10	9
SP0010854	YES	NO	NO	YES	NA	NA
SP0010857	YES	NO	NO	NO	30	18
SP0010889	YES	NO	NO	NO	7	7
SP0010875	YES	NO	NO	NA	NA	NA
SP0010883	YES	NO	NO	NA	NA	NA
SP0010885	YES	NO	NO	NO	28	48
SP0010952	YES	NO	NO	NO	23	31
SP0010894	YES	NO	NO	YES	NA	15
SP0010908	YES	NO	YES	NA	NA	NA
SP0010915	YES	NO	NO	NO	23	NA
SP0010916	YES	NO	NO	NO	18	32
SP0010917	YES	NO	NO	NO	30	74
SP0010918	YES	NO	NO	NO	NA	17
SP0010925	YES	NO	NO	NO	24	NA
SP0010928	YES	NO	YES	NO	NA	NA
SP0010993	YES	NO	NO	NO	20	NA
SP0010938	YES	NO	NO	NO	22	15
SP0010941	YES	NO	NO	YES	NA	NA
SP0010944	YES	NO	NO	NO	23	49
SP0010891	YES	NO	NO	NA	NA	NA
SP0011054	YES	NO	NO	NO	28	97
SP0010956	YES	NO	NO	NO	24	55
SP0010978	YES	NO	NO	NO	30	13
SP0010983	YES	NO	NO	YES	37	64
SP0010987	YES	NO	NO	YES	23	23
SP0011002	YES	NO	NO	YES	NA	NA
SP0011057	YES	NO	NO	NO	NA	NA
SP0011005	YES	NO	NO	NO	14	NA
SP0011006	YES	NO	NO	NO	15	17
SP0011027	YES	NO	NO	NO	16	18
SP0011030	YES	NO	NO	NO	19	16
SP0011034	YES	NO	NO	NO	17	20
SP0011044	YES	NO	NO	NO	15	29
SP0011046	YES	NO	NO	NO	27	27
SP0011050	YES	NO	NO	NO	23	66
SP0011085	YES	NO	NO	NO	10	11
SP0011051	YES	NO	NO	NO	NA	NA
SP0011071	YES	NO	NO	YES	29	72
SP0011104	YES	NO	NO	NO	15	26
SP0011082	YES	NO	NO	NO	15	NA
SP0011108	YES	NO	NO	NO	29	61
SP0011112	YES	NO	NO	NO	17	41
SP0011117	YES	NO	NO	NO	19	19
SP0011128	YES	NO	NO	NO	13	27
SP0011132	YES	NO	NO	YES	22	14
SP0011137	YES	NO	NO	NO	11	11
SP0011191	YES	NO	NO	NO	15	23
SP0011263	YES	NO	NO	NO	16	27
SP0011163	YES	NO	NO	NO	36	18
SP0011199	YES	NO	NO	NO	NA	NA
SP0011239	YES	NO	NO	NO	16	11
SP0011204	YES	NO	NO	NO	NA	4
SP0011206	YES	NO	NO	YES	NA	41
SP0011208	YES	NO	NO	YES	7	29
SP0011210	YES	NO	NO	NO	16	20
SP0011258	YES	NO	NO	NO	23	NA
SP0011228	YES	NO	NO	NO	22	NA
SP0011233	YES	NO	NO	NO	NA	NA
SP0011245	YES	NO	NO	NO	26	81
SP0011247	YES	NO	NO	NO	NA	NA
SP0011248	YES	NO	NO	NO	21	29
SP0011252	YES	NO	NO	YES	18	44
SP0011265	YES	NO	NO	NO	19	24
SP0011266	YES	NO	NO	YES	33	NA
SP0011267	YES	NO	NO	NO	21	NA
SP0011272	YES	NO	NO	NO	21	10
SP0011274	YES	NO	NO	NO	20	12
SP0011282	YES	NO	NO	NO	12	18
SP0011294	YES	NO	YES	NO	14	13
SP0011319	YES	NO	NO	NO	29	40
SP0011321	YES	NO	NO	NO	18	24
SP0011323	YES	NO	NO	NO	30	53
SP0011329	YES	NO	NO	YES	NA	28
SP0011335	YES	NO	YES	NO	NA	34
SP0011336	YES	NO	NO	YES	NA	NA
SP0011340	YES	NO	NO	NO	10	NA
SP0011347	YES	NO	NO	NO	10	NA
SP0011358	YES	NO	NO	NO	30	39
SP0011370	YES	NO	NO	NA	NA	NA
SP0011378	YES	NO	NO	NA	NA	NA
SP0011484	YES	NO	NO	NO	10	10
SP0011383	YES	NO	NO	NO	25	NA
SP0011385	YES	NO	NO	NO	29	50
SP0011453	YES	NO	YES	NA	5	29
SP0011386	YES	NO	NO	NO	20	16
SP0011390	YES	NO	NO	NO	23	22
SP0011391	YES	NO	NO	NO	12	3
SP0011425	YES	NO	NO	NO	NA	NA
SP0011392	YES	NO	NO	YES	NA	NA
SP0011393	YES	NO	NO	NO	34	46
SP0011398	YES	NO	NO	NO	NA	NA
SP0011399	YES	NO	NO	NO	NA	NA
SP0011409	YES	NO	YES	NA	NA	NA
SP0011423	YES	NO	NO	NO	17	42
SP0011436	YES	NO	YES	NO	19	20
SP0011472	YES	NO	NO	NA	NA	NA
SP0011474	YES	NO	NO	NO	17	72
SP0011540	YES	NO	NO	NO	26	39
SP0011485	YES	NO	NO	NO	18	22
SP0011488	YES	NO	NO	NO	21	55
SP0011513	YES	NO	NO	NO	NA	5
SP0011516	YES	NO	NO	NO	15	7
SP0011537	YES	NO	NO	NA	NA	NA
SP0011538	YES	NO	NO	NO	20	14
SP0011543	YES	NO	NO	NO	17	12
SP0011546	YES	NO	NO	NA	NA	NA
SP0011549	YES	NO	NO	NO	18	31
SP0011550	YES	NO	NO	NO	21	25
SP0011555	YES	NO	NO	NO	31	43
SP0011574	YES	NO	NO	NO	18	NA
SP0011575	YES	NO	NO	NO	18	7
SP0011581	YES	NO	NO	NA	NA	NA
SP0011593	YES	NO	NO	NO	34	16
SP0011661	YES	NO	NO	NO	15	NA
SP0011595	YES	NO	NO	YES	37	NA
SP0011605	YES	NO	NO	NO	31	41
SP0011606	YES	NO	NO	NO	NA	NA
SP0011614	YES	NO	NO	NO	21	NA
SP0011617	YES	NO	NO	NA	NA	NA
SP0011641	YES	NO	NO	NO	29	23
SP0011644	YES	NO	NO	NO	7	NA
SP0011647	YES	NO	NO	YES	NA	NA
SP0011651	YES	NO	NO	NO	15	44
SP0011664	YES	NO	NO	NO	21	0
SP0011665	YES	NO	NO	NO	NA	NA
SP0011695	YES	NO	NO	YES	NA	NA
SP0011677	YES	NO	NO	NO	32	NA
SP0011684	YES	NO	NO	YES	32	88
SP0011688	YES	NO	NO	NO	26	NA
SP0011689	YES	NO	NO	NO	15	NA
SP0011702	YES	NO	YES	YES	31	NA
SP0011711	YES	NO	YES	NO	29	53
SP0011734	YES	NO	NO	NO	NA	21
SP0011736	YES	NO	NO	NA	NA	NA
SP0011744	YES	NO	NO	NO	17	60
SP0011746	YES	NO	NO	NO	25	12
SP0011757	YES	NO	NO	NA	NA	NA
SP0011786	YES	NO	NO	YES	26	30
SP0011801	YES	NO	NO	NO	22	20
SP0011809	YES	NO	NO	NO	22	18
SP0011838	YES	NO	NO	NO	19	NA
SP0011842	YES	NO	NO	NO	15	6
SP0011857	YES	NO	NO	NO	14	NA
SP0011858	YES	NO	NO	NO	21	85
SP0011863	YES	NO	NO	NO	3	9
SP0011879	YES	NO	NO	NO	29	38
SP0011952	YES	NO	NO	NO	22	49
SP0011883	YES	NO	NO	NO	14	24
SP0011905	YES	NO	NO	NO	21	9
SP0011914	YES	NO	NO	NO	25	NA
SP0011919	YES	NO	YES	NO	29	14
SP0011921	YES	NO	NO	NO	17	11
SP0011941	YES	NO	NO	NO	22	65
SP0011962	YES	NO	NO	NO	12	28
SP0011996	YES	NO	NO	NO	12	32
SP0011965	YES	NO	NO	NO	14	NA
SP0011967	YES	NO	NO	NA	NA	NA
SP0011974	YES	NO	NO	YES	NA	18
SP0011991	YES	NO	NO	NA	NA	NA
SP0011994	YES	NO	NO	YES	25	31
SP0011995	YES	NO	NO	NA	NA	NA
SP0011998	YES	NO	NO	NO	NA	NA
SP0012004	YES	NO	NO	NA	NA	NA
SP0012277	YES	NO	NO	NO	NA	NA
SP0012017	YES	NO	NO	YES	29	NA
SP0012036	YES	NO	NO	NO	24	14
SP0012040	YES	NO	NO	NO	28	43
SP0012142	YES	NO	NO	NO	14	32
SP0012045	YES	NO	NO	NA	NA	NA
SP0012049	YES	NO	NO	NO	8	22
SP0012050	YES	NO	NO	YES	38	55
SP0012051	YES	NO	NO	NA	NA	NA
SP0012052	YES	NO	NO	NO	8	10
SP0012220	YES	NO	NO	NO	11	6
SP0012053	YES	NO	NO	NO	23	19
SP0012087	YES	NO	NO	NO	14	18
SP0012190	YES	NO	NO	YES	NA	NA
SP0012057	YES	NO	NO	YES	NA	NA
SP0012071	YES	NO	NO	NO	NA	21
SP0012089	YES	NO	NO	NO	21	34
SP0012097	YES	NO	YES	YES	NA	NA
SP0012099	YES	NO	NO	NO	16	33
SP0012137	YES	NO	NO	NO	18	26
SP0012108	YES	NO	NO	NO	22	8
SP0012111	YES	NO	NO	NO	18	12
SP0012112	YES	NO	NO	NA	NA	NA
SP0012116	YES	NO	NO	NO	NA	NA
SP0012130	YES	NO	NO	NO	27	26
SP0012134	YES	NO	NO	NO	NA	NA
SP0012138	YES	NO	YES	YES	NA	NA
SP0012139	YES	NO	NO	NO	NA	NA
SP0012168	YES	NO	NO	NO	NA	69
SP0012172	YES	NO	NO	NO	28	NA
SP0012174	YES	NO	NO	NO	29	24
SP0012198	YES	NO	NO	NO	NA	11
SP0012178	YES	NO	NO	NO	NA	24
SP0012194	YES	NO	NO	NO	14	38
SP0012203	YES	NO	NO	YES	16	12
SP0012224	YES	NO	NO	NA	NA	NA
SP0012229	YES	NO	NO	YES	16	44
SP0012230	YES	NO	NO	NA	NA	NA
SP0012238	YES	NO	NO	NO	NA	6
SP0012243	YES	NO	NO	NO	30	77
SP0012244	YES	NO	NO	NO	NA	14
SP0012276	YES	NO	NO	NO	NA	15
SP0012248	YES	NO	NO	NA	NA	NA
SP0012262	YES	NO	NO	NO	18	22
SP0012275	YES	NO	NO	NO	31	NA
SP0012278	YES	NO	NO	YES	24	NA
SP0012281	YES	NO	NO	NO	16	20
SP0012284	YES	NO	NO	NO	23	41
SP0012286	YES	NO	NO	NO	30	32
SP0012287	YES	NO	NO	NO	23	15
SP0012289	YES	NO	NO	NO	12	NA
SP0012291	YES	NO	NO	NO	24	NA
SP0012305	YES	NO	NO	NO	19	49
SP0012307	YES	NO	NO	YES	NA	44
SP0012309	YES	NO	NO	NO	29	32
SP0010272	YES	NO	NO	NO	NA	NA
SP0012327	YES	NO	YES	NO	27	20
SP0012333	YES	NO	YES	NA	NA	NA
SP0012335	YES	NO	NO	NO	23	NA
SP0012336	YES	NO	NO	NA	NA	NA
SP0012347	YES	NO	YES	NA	NA	NA
SP0012361	YES	NO	NO	NO	25	10
SP0012362	YES	NO	NO	NO	27	17
SP0012364	YES	NO	NO	NO	20	19
SP0012371	YES	NO	NO	NO	26	35
SP0012384	YES	NO	NO	NO	26	NA
SP0016908	YES	NO	NO	NO	23	NA
SP0012389	YES	NO	NO	NO	21	16
SP0012456	YES	NO	NO	NA	8	58
SP0012397	YES	NO	NO	NO	29	31
SP0012398	YES	NO	NO	NA	NA	NA
SP0012404	YES	NO	NO	NO	19	NA
SP0012450	YES	NO	NO	NO	NA	26
SP0012415	YES	NO	NO	NO	NA	14
SP0012416	YES	NO	NO	NA	NA	NA
SP0012418	YES	NO	NO	NO	NA	NA
SP0012422	YES	NO	NO	NO	NA	NA
SP0012532	YES	NO	NO	YES	NA	NA
SP0012430	YES	NO	NO	YES	21	NA
SP0012453	YES	NO	NO	NO	4	NA
SP0012454	YES	NO	NO	NO	28	NA
SP0012465	YES	NO	YES	YES	NA	NA
SP0012468	YES	NO	NO	NO	NA	25
SP0012474	YES	NO	NO	NO	29	40
SP0012479	YES	NO	NO	NO	10	25
SP0012481	YES	NO	NO	YES	NA	NA
SP0012511	YES	NO	NO	NA	NA	NA
SP0012515	YES	NO	YES	YES	NA	NA
SP0012525	YES	NO	NO	NO	20	13
SP0012537	YES	NO	NO	NO	23	35
SP0012547	YES	NO	NO	NO	18	16
SP0012548	YES	NO	YES	NO	25	61
SP0012568	YES	NO	NO	NO	30	NA
SP0069152	YES	NO	NO	NO	25	39
SP0069151	YES	NO	NO	NO	32	38
SP0069150	YES	NO	NO	NO	28	68
SP0012582	YES	NO	NO	YES	30	47
SP0012601	YES	NO	NO	NO	31	44
SP0012647	YES	NO	NO	NO	24	25
SP0012602	YES	NO	NO	NO	NA	NA
SP0012641	YES	NO	NO	NO	NA	NA
SP0012606	YES	NO	NO	NA	NA	NA
SP0012610	YES	NO	NO	YES	NA	34
SP0012628	YES	NO	NO	NO	NA	NA
SP0012629	YES	NO	NO	NO	23	NA
SP0012645	YES	NO	NO	NO	27	5
SP0012646	YES	NO	NO	NA	NA	NA
SP0012652	YES	NO	NO	NO	NA	NA
SP0012654	YES	NO	NO	NO	8	14
SP0012665	YES	NO	NO	NO	25	45
SP0012667	YES	NO	NO	NO	13	20
SP0012683	YES	NO	NO	NO	21	NA
SP0012690	YES	NO	NO	NO	23	11
SP0012693	YES	NO	NO	YES	32	36
SP0012697	YES	NO	NO	NO	23	35
SP0012705	YES	NO	NO	YES	NA	45
SP0012711	YES	NO	NO	NO	23	NA
SP0012746	YES	NO	NO	NO	NA	43
SP0012713	YES	NO	NO	NO	26	24
SP0012736	YES	NO	NO	NO	12	58
SP0012738	YES	NO	NO	YES	NA	NA
SP0012776	YES	NO	NO	YES	NA	NA
SP0012740	YES	NO	NO	NO	NA	NA
SP0012743	YES	NO	NO	YES	NA	NA
SP0012757	YES	NO	NO	NO	29	51
SP0012759	YES	NO	NO	NO	25	NA
SP0012767	YES	NO	NO	NO	NA	NA
SP0012770	YES	NO	NO	NO	31	NA
SP0012773	YES	NO	NO	NO	14	33
SP0012774	YES	NO	NO	NO	18	12
SP0012778	YES	NO	NO	NO	32	21
SP0012788	YES	NO	NO	NO	21	60
SP0012800	YES	NO	NO	NO	4	13
SP0012812	YES	NO	NO	NO	14	29
SP0012816	YES	NO	NO	YES	NA	34
SP0012831	YES	NO	NO	NO	25	51
SP0012844	YES	NO	NO	NO	NA	NA
SP0013003	YES	NO	NO	NO	9	13
SP0012845	YES	NO	NO	NO	21	22
SP0012853	YES	NO	NO	YES	NA	49
SP0012864	YES	NO	NO	YES	21	39
SP0012865	YES	NO	NO	NO	23	36
SP0012916	YES	NO	NO	NO	NA	36
SP0012882	YES	NO	NO	NO	24	41
SP0012883	YES	NO	YES	NO	29	20
SP0012885	YES	NO	NO	NO	NA	9
SP0012889	YES	NO	NO	NO	NA	9
SP0012890	YES	NO	YES	YES	16	36
SP0012895	YES	NO	NO	NO	23	19
SP0012906	YES	NO	NO	NO	25	24
SP0012907	YES	NO	NO	YES	NA	NA
SP0012909	YES	NO	NO	NO	NA	NA
SP0012911	YES	NO	NO	NO	26	85
SP0012912	YES	NO	NO	NO	NA	21
SP0012921	YES	NO	NO	NO	8	28
SP0012926	YES	NO	NO	YES	15	15
SP0013004	YES	NO	NO	NA	20	19
SP0012928	YES	NO	NO	NO	31	27
SP0012935	YES	NO	NO	NO	21	33
SP0012937	YES	NO	NO	NA	NA	NA
SP0012942	YES	NO	NO	NO	32	45
SP0012947	YES	NO	NO	YES	NA	NA
SP0013001	YES	NO	NO	NO	22	33
SP0013008	YES	NO	NO	NO	NA	NA
SP0013015	YES	NO	NO	NO	29	26
SP0013021	YES	NO	YES	NO	31	NA
SP0347861	YES	NO	NO	NO	NA	NA
SP0013040	YES	NO	NO	NO	10	NA
SP0013041	YES	NO	NO	NO	14	NA
SP0013053	YES	NO	NO	NO	31	39
SP0013064	YES	NO	NO	YES	NA	NA
SP0013065	YES	NO	NO	NO	27	NA
SP0013101	YES	NO	NO	NO	5	13
SP0013075	YES	NO	NO	YES	34	34
SP0013077	YES	NO	NO	YES	20	NA
SP0013092	YES	NO	YES	YES	20	27
SP0013116	YES	NO	NO	YES	NA	46
SP0009729	YES	NO	NO	NO	27	8
SP0013145	YES	NO	YES	NO	25	23
SP0013148	YES	NO	NO	NO	26	26
SP0013149	YES	NO	NO	NA	NA	NA
SP0013152	YES	NO	NO	NO	29	NA
SP0013138	YES	NO	NO	NO	25	NA
SP0013156	YES	NO	NO	NA	NA	NA
SP0013161	YES	NO	NO	NO	32	NA
SP0013169	YES	NO	NO	YES	32	17
SP0013183	YES	NO	NO	NO	17	5
SP0013188	YES	NO	NO	NO	NA	12
SP0013195	YES	NO	NO	NO	22	38
SP0013199	YES	NO	NO	NO	19	18
SP0013216	YES	NO	NO	NO	28	NA
SP0013222	YES	NO	NO	NO	31	37
SP0013225	YES	NO	NO	YES	NA	23
SP0013410	YES	NO	NO	YES	NA	NA
SP0013270	YES	NO	NO	NO	21	28
SP0013273	YES	NO	NO	NA	NA	NA
SP0013281	YES	NO	NO	YES	33	66
SP0013282	YES	NO	YES	YES	31	55
SP0013291	YES	NO	NO	NA	NA	NA
SP0013295	YES	NO	NO	NO	25	49
SP0013299	YES	NO	NO	NO	20	23
SP0013304	YES	NO	NO	NO	15	19
SP0013311	YES	NO	NO	NO	26	41
SP0013320	YES	NO	NO	NO	21	19
SP0013322	YES	NO	NO	NA	NA	NA
SP0013343	YES	NO	NO	NO	16	NA
SP0013350	YES	NO	NO	NO	26	58
SP0013359	YES	NO	NO	NO	31	NA
SP0013369	YES	NO	YES	NO	21	14
SP0013373	YES	NO	NO	NA	NA	NA
SP0013374	YES	NO	NO	YES	NA	NA
SP0013376	YES	NO	NO	NO	20	23
SP0013380	YES	NO	NO	NO	34	58
SP0013377	YES	NO	NO	NO	15	51
SP0013393	YES	NO	NO	NO	18	12
SP0013394	YES	NO	NO	NO	21	30
SP0013403	YES	NO	NO	NO	20	NA
SP0013419	YES	NO	NO	NO	NA	NA
SP0013426	YES	NO	NO	NO	35	59
SP0013478	YES	NO	NO	NO	21	NA
SP0013503	YES	NO	YES	NO	19	11
SP0013510	YES	NO	NO	NO	25	59
SP0013513	YES	NO	NO	NO	25	48
SP0013545	YES	NO	NO	YES	NA	27
SP0013517	YES	NO	NO	NO	NA	31
SP0013518	YES	NO	YES	YES	NA	34
SP0013526	YES	NO	NO	NO	14	19
SP0013799	YES	NO	NO	NO	16	21
SP0013529	YES	NO	NO	NO	30	68
SP0013533	YES	NO	NO	NO	27	NA
SP0013534	YES	NO	NO	NO	17	NA
SP0013537	YES	NO	NO	NO	33	60
SP0013553	YES	NO	NO	NO	23	26
SP0013596	YES	NO	NO	NO	19	4
SP0009466	YES	NO	YES	NO	13	12
SP0013567	YES	NO	NO	NO	NA	NA
SP0013571	YES	NO	NO	NA	NA	NA
SP0013575	YES	NO	NO	YES	30	41
SP0013579	YES	NO	NO	NO	24	35
SP0013580	YES	NO	NO	NO	29	34
SP0013601	YES	NO	YES	NO	19	44
SP0013604	YES	NO	NO	NO	16	NA
SP0013605	YES	NO	NO	NO	22	10
SP0013608	YES	NO	NO	NA	NA	NA
SP0013610	YES	NO	NO	NO	12	6
SP0013614	YES	NO	NO	NO	33	55
SP0013622	YES	NO	NO	NO	30	65
SP0013631	YES	NO	NO	NO	13	24
SP0013659	YES	NO	NO	NA	NA	NA
SP0346557	YES	NO	NO	NO	30	88
SP0013663	YES	NO	NO	NO	29	73
SP0013675	YES	NO	YES	YES	13	12
SP0013677	YES	NO	NO	NA	NA	NA
SP0028083	YES	NO	NO	NA	NA	NA
SP0013685	YES	NO	NO	NO	28	112
SP0013691	YES	NO	NO	NO	25	NA
SP0013764	YES	NO	NO	NO	28	46
SP0013796	YES	NO	NO	NO	26	NA
SP0013701	YES	NO	NO	NO	30	25
SP0013727	YES	NO	NO	NA	NA	NA
SP0013729	YES	NO	YES	NO	23	17
SP0013741	YES	NO	NO	NO	20	NA
SP0013743	YES	NO	NO	NO	17	36
SP0013745	YES	NO	NO	NO	NA	NA
SP0013752	YES	NO	NO	NO	31	33
SP0013761	YES	NO	NO	NO	26	26
SP0013765	YES	NO	NO	NO	NA	26
SP0013772	YES	NO	NO	NO	NA	5
SP0013778	YES	NO	YES	YES	25	NA
SP0013788	YES	NO	NO	NO	26	15
SP0013814	YES	NO	NO	NO	NA	32
SP0256364	YES	NO	NO	NO	21	NA
SP0013817	YES	NO	NO	NO	NA	42
SP0013820	YES	NO	YES	YES	30	75
SP0013822	YES	NO	NO	NO	31	NA
SP0013826	YES	NO	NO	NO	NA	NA
SP0013846	YES	NO	NO	YES	35	24
SP0013869	YES	NO	NO	NO	17	26
SP0013886	YES	NO	NO	NO	22	49
SP0013890	YES	NO	NO	NO	22	NA
SP0013897	YES	NO	NO	YES	24	14
SP0013906	YES	NO	YES	NO	25	31
SP0013922	YES	NO	NO	NO	NA	NA
SP0013923	YES	NO	NO	NO	NA	NA
SP0013927	YES	NO	NO	YES	NA	NA
SP0013959	YES	NO	NO	YES	NA	NA
SP0013945	YES	NO	NO	NO	10	3
SP0013982	YES	NO	NO	NO	12	3
SP0013951	YES	NO	YES	YES	NA	98
SP0013957	YES	NO	NO	YES	NA	NA
SP0013963	YES	NO	NO	NO	28	23
SP0013964	YES	NO	NO	NO	14	NA
SP0013980	YES	NO	NO	NO	20	10
SP0013981	YES	NO	NO	NO	NA	16
SP0013984	YES	NO	NO	NO	11	19
SP0013985	YES	NO	NO	NO	26	NA
SP0013995	YES	NO	NO	YES	NA	83
SP0014014	YES	NO	NO	NO	NA	NA
SP0014070	YES	NO	NO	NO	13	NA
SP0014022	YES	NO	NO	YES	NA	NA
SP0014134	YES	NO	NO	NO	5	NA
SP0014034	YES	NO	NO	NO	26	21
SP0014041	YES	NO	NO	YES	30	70
SP0014044	YES	NO	NO	NO	21	57
SP0014079	YES	NO	NO	NO	18	48
SP0014049	YES	NO	NO	NO	35	74
SP0014087	YES	NO	NO	NO	37	28
SP0014067	YES	NO	YES	NO	NA	43
SP0014090	YES	NO	NO	NO	NA	NA
SP0014099	YES	NO	NO	NO	27	NA
SP0014104	YES	NO	NO	NO	32	49
SP0014120	YES	NO	NO	YES	NA	42
SP0014123	YES	NO	NO	NO	19	29
SP0014124	YES	NO	NO	NO	21	15
SP0012173	YES	NO	NO	NO	12	6
SP0014125	YES	NO	NO	YES	NA	NA
SP0014229	YES	NO	NO	NO	24	77
SP0014129	YES	NO	NO	NO	23	80
SP0014130	YES	NO	NO	NA	NA	NA
SP0014140	YES	NO	NO	YES	27	24
SP0014142	YES	NO	NO	NO	26	NA
SP0014176	YES	NO	NO	NA	NA	NA
SP0014187	YES	NO	NO	YES	NA	NA
SP0014220	YES	NO	NO	NO	24	NA
SP0014255	YES	NO	NO	NO	14	44
SP0014222	YES	NO	NO	NO	16	32
SP0014223	YES	NO	NO	NO	27	37
SP0014295	YES	NO	NO	NO	34	39
SP0014519	YES	NO	NO	NO	5	4
SP0014301	YES	NO	NO	NO	21	NA
SP0014235	YES	NO	NO	YES	35	NA
SP0014243	YES	NO	NO	NO	17	21
SP0014263	YES	NO	NO	NO	24	17
SP0014248	YES	NO	NO	NO	NA	13
SP0014261	YES	NO	NO	NO	14	24
SP0014267	YES	NO	NO	NO	NA	5
SP0014226	YES	NO	NO	NO	22	NA
SP0014269	YES	NO	NO	NO	6	9
SP0014272	YES	NO	NO	YES	NA	26
SP0014273	YES	NO	NO	NO	24	NA
SP0014279	YES	NO	NO	NA	NA	NA
SP0014286	YES	NO	NO	NO	29	60
SP0014317	YES	NO	NO	NO	22	44
SP0014291	YES	NO	NO	YES	NA	NA
SP0014298	YES	NO	NO	NO	27	29
SP0014300	YES	NO	NO	NO	26	NA
SP0014319	YES	NO	NO	NO	19	21
SP0014329	YES	NO	YES	NO	31	36
SP0014361	YES	NO	NO	NO	26	NA
SP0014330	YES	NO	NO	NO	14	NA
SP0014455	YES	NO	NO	NO	17	NA
SP0014349	YES	NO	NO	NO	16	53
SP0014388	YES	NO	YES	NO	27	47
SP0014394	YES	NO	NO	NO	19	46
SP0014423	YES	NO	NO	NO	28	50
SP0014460	YES	NO	NO	NO	14	38
SP0014395	YES	NO	NO	NO	NA	NA
SP0014396	YES	NO	NO	NO	27	24
SP0014430	YES	NO	NO	NO	24	25
SP0014401	YES	NO	NO	NO	21	NA
SP0014414	YES	NO	NO	NA	NA	NA
SP0014444	YES	NO	NO	NO	19	13
SP0014418	YES	NO	NO	NO	12	9
SP0014529	YES	NO	NO	NO	NA	NA
SP0014495	YES	NO	NO	NO	NA	NA
SP0014425	YES	NO	NO	NO	NA	NA
SP0014443	YES	NO	NO	NO	19	NA
SP0014459	YES	NO	NO	NA	NA	NA
SP0014471	YES	NO	NO	NO	17	NA
SP0014472	YES	NO	NO	NO	28	12
SP0014496	YES	NO	NO	NO	NA	8
SP0014502	YES	NO	NO	NO	23	NA
SP0014506	YES	NO	NO	NO	23	35
SP0014517	YES	NO	NO	NO	9	7
SP0014520	YES	NO	NO	NA	NA	NA
SP0014526	YES	NO	NO	NO	19	21
SP0014535	YES	NO	NO	YES	NA	NA
SP0014547	YES	NO	NO	NO	NA	26
SP0014553	YES	NO	NO	NO	18	47
SP0014686	YES	NO	NO	NO	18	12
SP0014554	YES	NO	NO	NO	NA	3
SP0014570	YES	NO	NO	NO	30	NA
SP0014629	YES	NO	NO	NO	25	9
SP0014575	YES	NO	YES	YES	36	NA
SP0014631	YES	NO	NO	NO	10	NA
SP0014595	YES	NO	NO	NO	16	NA
SP0014597	YES	NO	NO	NO	17	7
SP0014606	YES	NO	NO	NO	NA	NA
SP0014623	YES	NO	NO	NO	11	NA
SP0014626	YES	NO	NO	NO	25	14
SP0014639	YES	NO	NO	NO	17	36
SP0014641	YES	NO	NO	NO	17	NA
SP0014642	YES	NO	NO	YES	14	NA
SP0014666	YES	NO	NO	NA	NA	NA
SP0014667	YES	NO	NO	NO	10	12
SP0014668	YES	NO	NO	NO	NA	12
SP0014669	YES	NO	NO	YES	27	40
SP0014679	YES	NO	NO	NO	NA	NA
SP0014683	YES	NO	NO	NO	24	19
SP0014684	YES	NO	NO	NO	NA	31
SP0014690	YES	NO	NO	NO	23	41
SP0014703	YES	NO	NO	NO	30	35
SP0014738	YES	NO	NO	NO	28	39
SP0014705	YES	NO	NO	NO	5	19
SP0014726	YES	NO	NO	NO	24	NA
SP0014728	YES	NO	YES	NO	21	34
SP0014861	YES	NO	NO	NO	8	NA
SP0014731	YES	NO	NO	NO	22	NA
SP0014748	YES	NO	NO	YES	NA	NA
SP0014761	YES	NO	NO	YES	NA	NA
SP0014766	YES	NO	NO	NO	31	26
SP0014774	YES	NO	NO	YES	NA	42
SP0014782	YES	NO	NO	NO	21	86
SP0014784	YES	NO	NO	NO	11	42
SP0014786	YES	NO	NO	NO	6	4
SP0014787	YES	NO	NO	NO	29	NA
SP0014818	YES	NO	NO	NO	22	42
SP0014851	YES	NO	NO	NO	15	47
SP0014823	YES	NO	NO	YES	NA	40
SP0014832	YES	NO	YES	NO	NA	NA
SP0014835	YES	NO	YES	NO	17	19
SP0014839	YES	NO	YES	NO	18	21
SP0014879	YES	NO	NO	NO	22	25
SP0014847	YES	NO	NO	NO	22	22
SP0014853	YES	NO	YES	YES	30	55
SP0014863	YES	NO	NO	NO	19	NA
SP0014869	YES	NO	YES	NO	10	32
SP0014874	YES	NO	NO	NO	15	34
SP0014878	YES	NO	NO	NO	34	69
SP0014900	YES	NO	NO	NO	17	64
SP0014911	YES	NO	NO	NO	17	32
SP0014912	YES	NO	YES	NO	21	24
SP0014946	YES	NO	NO	NO	25	55
SP0014914	YES	NO	NO	NO	24	46
SP0014917	YES	NO	NO	NO	12	NA
SP0014921	YES	NO	NO	YES	31	29
SP0014931	YES	NO	NO	NO	NA	NA
SP0014949	YES	NO	YES	YES	NA	10
SP0014951	YES	NO	NO	NO	31	34
SP0014959	YES	NO	NO	YES	27	38
SP0014963	YES	NO	NO	NO	20	51
SP0014973	YES	NO	NO	NO	NA	NA
SP0015036	YES	NO	NO	YES	33	29
SP0014976	YES	NO	NO	NO	30	27
SP0014979	YES	NO	NO	NO	NA	31
SP0014997	YES	NO	NO	NO	23	12
SP0015027	YES	NO	NO	NO	25	15
SP0015003	YES	NO	NO	NO	NA	34
SP0015013	YES	NO	NO	NO	25	66
SP0015016	YES	NO	NO	NO	12	NA
SP0015025	YES	NO	NO	NO	15	10
SP0015031	YES	NO	NO	NO	33	37
SP0015037	YES	NO	NO	NO	24	27
SP0015054	YES	NO	YES	NO	25	47
SP0015088	YES	NO	NO	YES	34	NA
SP0015056	YES	NO	NO	YES	35	NA
SP0015064	YES	NO	NO	NO	16	NA
SP0015069	YES	NO	NO	YES	NA	11
SP0015046	YES	NO	NO	NO	29	NA
SP0015073	YES	NO	NO	NA	NA	NA
SP0015078	YES	NO	NO	YES	NA	NA
SP0015079	YES	NO	NO	NO	15	23
SP0015082	YES	NO	NO	NO	NA	NA
SP0015095	YES	NO	NO	NO	23	38
SP0015103	YES	NO	NO	NO	21	33
SP0015118	YES	NO	NO	NO	25	NA
SP0015125	YES	NO	NO	NO	11	0
SP0015144	YES	NO	NO	NO	NA	NA
SP0015156	YES	NO	NO	NO	NA	NA
SP0015159	YES	NO	NO	NO	18	29
SP0015177	YES	NO	NO	NO	19	21
SP0015189	YES	NO	NO	NO	NA	51
SP0015207	YES	NO	NO	YES	NA	16
SP0015210	YES	NO	NO	NO	NA	22
SP0015213	YES	NO	YES	YES	29	39
SP0015217	YES	NO	NO	NO	23	NA
SP0015228	YES	NO	NO	YES	15	16
SP0015299	YES	NO	NO	NO	15	34
SP0015237	YES	NO	NO	NO	25	20
SP0015244	YES	NO	NO	NO	13	10
SP0015245	YES	NO	NO	NO	25	42
SP0015266	YES	NO	NO	NO	8	NA
SP0015268	YES	NO	NO	NO	NA	NA
SP0015300	YES	NO	NO	NO	NA	NA
SP0015269	YES	NO	NO	NO	24	NA
SP0015285	YES	NO	NO	NO	7	NA
SP0015286	YES	NO	NO	YES	32	81
SP0015297	YES	NO	NO	NA	NA	NA
SP0015363	YES	NO	NO	NO	21	NA
SP0015310	YES	NO	NO	NO	34	NA
SP0015333	YES	NO	YES	NO	NA	NA
SP0015356	YES	NO	NO	NO	26	28
SP0015357	YES	NO	YES	NO	15	NA
SP0015370	YES	NO	NO	NA	NA	NA
SP0015405	YES	NO	NO	NO	12	5
SP0015372	YES	NO	NO	NO	26	24
SP0015373	YES	NO	NO	NO	17	15
SP0015379	YES	NO	NO	NO	NA	11
SP0015386	YES	NO	NO	NO	35	73
SP0015397	YES	NO	NO	NO	24	NA
SP0015403	YES	NO	NO	NO	NA	NA
SP0015413	YES	NO	NO	NO	28	27
SP0015416	YES	NO	NO	NO	26	25
SP0015436	YES	NO	NO	YES	NA	30
SP0015458	YES	NO	NO	YES	26	35
SP0015463	YES	NO	YES	YES	NA	59
SP0015465	YES	NO	NO	NA	NA	NA
SP0015466	YES	NO	NO	NO	35	NA
SP0015479	YES	NO	YES	NO	36	19
SP0015484	YES	NO	NO	NO	10	20
SP0015489	YES	NO	NO	NO	10	3
SP0015493	YES	NO	NO	NO	28	28
SP0015496	YES	NO	NO	YES	11	NA
SP0015501	YES	NO	NO	YES	33	NA
SP0015507	YES	NO	YES	NO	29	21
SP0015559	YES	NO	NO	NO	21	17
SP0015524	YES	NO	NO	YES	20	25
SP0015528	YES	NO	NO	YES	NA	NA
SP0015532	YES	NO	NO	NO	23	11
SP0015537	YES	NO	NO	YES	29	NA
SP0015542	YES	NO	NO	NO	23	25
SP0015563	YES	NO	NO	NO	27	24
SP0015661	YES	NO	NO	YES	NA	NA
SP0015626	YES	NO	NO	NO	NA	NA
SP0015595	YES	NO	NO	NO	NA	NA
SP0015605	YES	NO	NO	YES	27	38
SP0015612	YES	NO	NO	YES	32	8
SP0015515	YES	NO	NO	NA	NA	NA
SP0015617	YES	NO	NO	NO	17	NA
SP0015627	YES	NO	NO	NO	8	4
SP0015633	YES	NO	NO	NO	20	24
SP0015636	YES	NO	NO	NO	24	NA
[truncated: 30,646 more rows]

## Sheet: Supplementary Table 6
Supplementary Table 6. Medical information of all individuals with GIGIGY1 LGD variants.
				Behaviors				Developmental Delay							Neuropsychiatric disorders												Sleep problem		Head circumference		Eating probsblems			Accumulative	Cognitive problem					birth defects of Limbs and features									Birth defects of brain and spine
				ADHD (Attention Deficit-Hyperactivity Disorder) or ADD	Conduct Disorder	Intermittent Explosive Disorder	Oppositional Defiant Disorder	Intellectual disability, cognitive impairment, global developmental delay, or borderline intellectual functioning	Learning disability (LD, learning disorder, including reading, written expression, math, or NVLD (Nonverbal learning disability))	Motor delay (e.g., delay in walking) or developmental coordination disorder	Language delay or language disorder	Mutism	Speech articulation problems	Social (Pragmatic) Communication Disorder	Anxiety disorder, such as panic, phobia, agoraphobia, or generalized anxiety disorder (GAD) except for social anxiety	Bipolar (Manic-Depressive) Disorder	Depression or dysthymia	Disruptive Mood Dysregulation Disorder	Hoarding	Obsessive-Compulsive Disorder	Separation Anxiety	Social Anxiety Disorder/Social Phobia	Seizure disorder or epilepsy	Personality Disorder	Schizophrenia, Other Psychosis or Schizoaffective Disorder	Tourette Syndrome or Tic Disorder	Sleep Disorder or sleep problem diagnosed by a professional	Sleep problems not diagnosed by a professional	Large head size (macrocephaly)	Small head size (microcephaly)	Problems with eating foods - not diagnosed by a professional	Eating Disorder	Feeding/eating problems		Cognitive delays or impairment due to another medical condition or exposure (For example, brain injury, stroke, lead poisoning, FAS, HIV, radiation, hydrocephalus, brain tumor, drug effects, etc.)	Enuresis (wets self beyond age expected)	Alcohol or Substance Use	Difficulty gaining weight	Obesity	Clubbed foot	Extra fingers and/or extra toes	Cleft lip	Blindness	Cataract	Deafness/hearing loss	Strabismus	Cleft palate	Short stature	Spine deformity
subject_sp_id	Sex	ASD	Roles	behav_adhd	behav_conduct	behav_intermitt_explos	behav_odd	dev_id	dev_ld	dev_motor	dev_lang_dis	dev_mutism	dev_speech	dev_soc_prag	mood_anx	mood_bipol	mood_dep	mood_dmd	mood_hoard	mood_ocd	mood_sep_anx	mood_soc_anx	neuro_sz	pers_dis	schiz	tics	sleep_dx	sleep_probs	growth_macroceph	growth_microceph	eating_probs	eating_disorder	feeding_dx	All-Cooccurring	cog_med	enures	etoh_subst	growth_low_wt	growth_obes	birth_def_bone_club	birth_def_bone_polydact	birth_def_cleft_lip	visaud_blind	visaud_catar	visaud_deaf	visaud_strab	birth_def_cleft_palate	growth_short	birth_def_bone_spine
SP0297791	Female	FALSE	mother (untrans)	1											1		1			1		1										1		behav_adhd, eating_disorder, mood_anx, mood_dep, mood_ocd, mood_soc_anx
SP0196171	Male	FALSE	father (trans_to_pro)						1	1					1							1					1							dev_ld, dev_motor, mood_anx, mood_soc_anx, sleep_dx
SP0201202	Male	FALSE	father (trans_to_pro)	1											1		1					1												behav_adhd, mood_anx, mood_dep, mood_soc_anx
SP0158900	Female	FALSE	mother (untrans)	1			1								1																			behav_adhd, behav_odd, mood_anx
SP0244375	Male	FALSE	father (untrans)	1					1								1																	behav_adhd, dev_ld, mood_dep
SP0120970	Female	FALSE	mother (trans_to_pro)	1													1										1							behav_adhd, mood_dep, sleep_dx
SP0246197	Female	FALSE	mother (untrans)												1		1															1		eating_disorder, etoh_subst			1
SP0012661	Female	FALSE	mother (untrans)												1		1																	mood_anx, mood_dep
SP0010440	Female	FALSE	mother (trans_to_pro)														1																	mood_dep
SP0153728	Female	FALSE	mother (trans_to_pro)														1																	mood_dep
SP0023085	Male	FALSE	father (trans_to_pro)
SP0214877	Female	FALSE	mother (untrans)
SP0217835	Female	FALSE	mother (untrans)
SP0046861	Male	FALSE	father (untrans)
SP0056850	Female	FALSE	mother (trans_to_pro)
SP0077470	Female	FALSE	mother (trans_to_pro)
SP0078928	Male	FALSE	father (trans_to_pro)
SP0105936	Male	FALSE	father (trans_to_pro)
SP0117426	Male	FALSE	father (trans_to_pro)
SP0153994	Male	FALSE	father (trans_to_unaffect_sib)
SP0207530	Male	FALSE	father (trans_to_unaffect_sib)
SP0207527	Male	FALSE	sibling							1	1		1																		1			dev_motor, dev_lang_dis, dev_speech, eating_probs
SP0153820	Male	FALSE	sibling						1	1																								dev_ld, dev_motor
SP0352531	Female	FALSE	sibling																									1						sleep_probs
SP0050354	Female	FALSE	sibling
SP0023041	Female	FALSE	sibling
SP0003935	Male	TRUE	proband	1			1				1		1
SP0009827	Male	TRUE	proband	1											1				1
SP0017274	Male	TRUE	proband					1	1	1	1		1	1							1	1					1						1
SP0023078	Male	TRUE	proband																												1
SP0023216	Male	TRUE	proband								1	1	1	1	1							1						1			1
SP0047800	Male	TRUE	Sibling	1		1			1		1		1															1			1
SP0050353	Female	TRUE	proband						1	1	1												1					1
SP0056851	Male	TRUE	proband	1													1
SP0060106	Male	TRUE	proband					1			1																				1		1
SP0066233	Male	TRUE	proband												1					1		1									1
SP0075922	Female	TRUE	proband												1	1	1					1
SP0078822	Male	TRUE	proband	1						1	1		1														1									1
SP0082688	Male	TRUE	proband
SP0105937	Female	TRUE	proband
SP0108088	Female	TRUE	proband					1	1	1	1		1		1					1	1	1					1						1					1							1			1
SP0108087	Female	TRUE	Mother	1			1	1	1	1	1		1		1		1			1	1	1	1	1			1					1			1														1
SP0108089	Female	TRUE	Sibling	1	1		1	1	1	1	1		1	1	1			1	1	1	1	1			1		1	1					1		1	1											1
SP0108091	Male	TRUE	Sibling							1	1		1														1	1	1		1		1							1
SP0110123	Male	TRUE	proband											1														1			1
SP0113755	Male	TRUE	proband													1												1			1														1
SP0117416	Female	TRUE	Sibling				1															1						1
SP0117414	Male	TRUE	proband										1
SP0120976	Male	TRUE	proband	1					1		1		1	1	1						1	1					1	1								1
SP0122309	Male	TRUE	Sibling	1				1		1	1																1
SP0127759	Male	TRUE	proband	1					1		1																				1
SP0132564	Female	TRUE	proband							1	1		1																				1			1										1
SP0132839	Male	TRUE	proband								1		1																		1
SP0153729	Male	TRUE	proband								1			1	1													1			1
SP0166673	Male	TRUE	proband	1				1			1		1	1													1	1			1		1			1
SP0173623	Female	TRUE	proband							1	1																																					1
SP0175329	Male	TRUE	proband								1		1
SP0175326	Female	TRUE	Mother												1		1			1		1		1
SP0190943	Male	TRUE	proband	1									1																										1
SP0193013	Female	TRUE	proband	1											1		1				1	1					1	1
SP0194202	Female	TRUE	proband
SP0196172	Female	TRUE	proband						1	1					1		1			1	1	1									1		1						1							1
SP0198097	Male	TRUE	proband	1							1		1														1
SP0200723	Male	TRUE	proband	1				1		1	1		1															1			1					1
SP0241731	Male	TRUE	proband								1
SP0248177	Male	TRUE	proband						1	1	1		1		1							1													1
SP0260731	Male	TRUE	proband	1				1	1				1	1																	1
SP0266946	Female	TRUE	proband	1					1	1	1																		1				1
SP0299515	Male	TRUE	proband
SP0310588	Male	TRUE	proband								1
SP0323179	Male	TRUE	proband							1	1			1																	1		1													1
SP0326072	Female	TRUE	proband	1					1						1		1											1			1
[truncated: 23 more columns]

## Sheet: Supplementary Table 7
Supplementary Table 7. ASD co-occuring phenotype statistics between ASD children with and without GIGYF1 LGD variants, and between non-ASD parents with and without GIGYF1 LGD variants.
	Behavior problems					Developmental Delay					Neuropsychiatric problems
	YES	NO	Sum	Propotion	P value	YES	NO	Sum	Propotion	P value	YES	NO	Sum	Propotion	P value
Non-ASD parents with GIGYF1	5	16	21	0.238095	0.0445	2	19	21	0.0952381	0.2128	10	11	21	0.47619	0.3751
Non-ASD parents without GIGYF1	2195	20752	22947	0.0956552		982	21965	22947	0.0427943		8709	14238	22947	0.379527
ASD children with GIGYF1	18	26	44	0.409091	0.8786	31	13	44	0.704545	0.4336	17	27	44	0.386364	1
ASD children without GIGYF1	11166	16910	28076	0.397706		17812	10264	28076	0.634421		10609	17467	28076	0.377867

## Sheet: Supplementary Table 8
Supplementary Table 8. The Social Responsiveness Scale (SRS) score of unaffected siblings from SSC.
ID	Carry LGD GIGYF1 mutations	SRS parent t score
12517.s1	YES	56
14217.s1	YES	69
11998.s1	YES	53
13471.s1	NO	63
14643.s1	NO	59
13330.s1	NO	58
14406.s1	NO	58
12722.s1	NO	57
12864.s1	NO	57
14474.s1	NO	57
12529.s1	NO	56
14403.s1	NO	55
12715.s1	NO	54
14424.s1	NO	54
11104.s1	NO	52
13391.s1	NO	52
13523.s1	NO	52
12796.s1	NO	51
12981.s1	NO	51
13221.s1	NO	51
13338.s1	NO	51
14451.s1	NO	51
14540.s1	NO	51
12753.s1	NO	50
13061.s1	NO	50
13725.s1	NO	50
13868.s1	NO	50
13874.s1	NO	50
13941.s1	NO	50
14658.s1	NO	50
11492.s1	NO	49
12833.s1	NO	49
13089.s1	NO	49
13719.s1	NO	49
14321.s1	NO	49
14453.s1	NO	49
14549.s1	NO	49
12483.s1	NO	48
12669.s1	NO	48
12719.s1	NO	48
12921.s1	NO	48
13159.s1	NO	48
14001.s1	NO	48
11813.s1	NO	47
12467.s1	NO	47
12595.s1	NO	47
12788.s1	NO	47
13613.s1	NO	47
13752.s1	NO	47
13890.s1	NO	47
14017.s1	NO	47
14107.s1	NO	47
14181.s1	NO	47
14254.s1	NO	47
14491.s1	NO	47
14571.s1	NO	47
14668.s1	NO	47
12858.s1	NO	46
13088.s1	NO	46
13465.s1	NO	46
13544.s1	NO	46
13577.s1	NO	46
13800.s1	NO	46
13910.s1	NO	46
12423.s1	NO	45
12441.s1	NO	45
12463.s1	NO	45
12585.s1	NO	45
12626.s1	NO	45
12733.s1	NO	45
13328.s1	NO	45
13333.s1	NO	45
13726.s1	NO	45
13793.s1	NO	45
13913.s1	NO	45
13992.s1	NO	45
14000.s1	NO	45
14146.s1	NO	45
14201.s1	NO	45
14297.s1	NO	45
14445.s1	NO	45
14570.s1	NO	45
14678.s1	NO	45
11518.s1	NO	44
11873.s1	NO	44
12221.s1	NO	44
12548.s1	NO	44
12685.s1	NO	44
13026.s1	NO	44
13104.s1	NO	44
13226.s1	NO	44
13509.s1	NO	44
13546.s1	NO	44
13594.s1	NO	44
13628.s1	NO	44
13629.s1	NO	44
13808.s1	NO	44
13863.s1	NO	44
13899.s1	NO	44
13912.s1	NO	44
13951.s1	NO	44
14125.s1	NO	44
14151.s1	NO	44
14179.s1	NO	44
14185.s1	NO	44
14223.s1	NO	44
14328.s1	NO	44
14362.s1	NO	44
14384.s1	NO	44
14429.s1	NO	44
14479.s1	NO	44
14578.s1	NO	44
14604.s1	NO	44
14655.s1	NO	44
12695.s1	NO	43
12773.s1	NO	43
12854.s1	NO	43
12867.s1	NO	43
13128.s1	NO	43
13332.s1	NO	43
13484.s1	NO	43
13768.s1	NO	43
13887.s1	NO	43
13895.s1	NO	43
14160.s1	NO	43
14304.s1	NO	43
14370.s1	NO	43
14568.s1	NO	43
14697.s1	NO	43
11722.s1	NO	42
12337.s1	NO	42
12534.s1	NO	42
12578.s1	NO	42
12596.s1	NO	42
12605.s1	NO	42
12618.s1	NO	42
12638.s1	NO	42
12763.s1	NO	42
13116.s1	NO	42
13135.s1	NO	42
13163.s1	NO	42
13176.s1	NO	42
13349.s1	NO	42
13439.s1	NO	42
13538.s1	NO	42
13580.s1	NO	42
13680.s1	NO	42
13742.s1	NO	42
13747.s1	NO	42
13776.s1	NO	42
13977.s1	NO	42
13982.s1	NO	42
14143.s1	NO	42
14211.s1	NO	42
14250.s1	NO	42
14262.s1	NO	42
14265.s1	NO	42
14420.s1	NO	42
14481.s1	NO	42
14484.s1	NO	42
14493.s1	NO	42
14601.s1	NO	42
14611.s1	NO	42
14684.s1	NO	42
12284.s1	NO	41
12335.s1	NO	41
12630.s1	NO	41
12643.s1	NO	41
12739.s1	NO	41
12821.s1	NO	41
12838.s1	NO	41
12850.s1	NO	41
12931.s1	NO	41
12967.s1	NO	41
13152.s1	NO	41
13508.s1	NO	41
13542.s1	NO	41
13563.s1	NO	41
13848.s1	NO	41
13882.s1	NO	41
13915.s1	NO	41
13922.s1	NO	41
13980.s1	NO	41
13998.s1	NO	41
14006.s1	NO	41
14111.s1	NO	41
14135.s1	NO	41
14198.s1	NO	41
14208.s1	NO	41
14350.s1	NO	41
14465.s1	NO	41
14470.s1	NO	41
14539.s1	NO	41
14560.s1	NO	41
14575.s1	NO	41
14669.s1	NO	41
11358.s1	NO	40
11981.s1	NO	40
12115.s1	NO	40
12323.s1	NO	40
12353.s1	NO	40
12550.s1	NO	40
12637.s1	NO	40
12647.s1	NO	40
12689.s1	NO	40
12798.s1	NO	40
12997.s1	NO	40
13034.s1	NO	40
13043.s1	NO	40
13097.s1	NO	40
13171.s1	NO	40
13409.s1	NO	40
13551.s1	NO	40
13587.s1	NO	40
13621.s1	NO	40
13673.s1	NO	40
13870.s1	NO	40
14203.s1	NO	40
14245.s1	NO	40
14259.s1	NO	40
14266.s1	NO	40
14282.s1	NO	40
14302.s1	NO	40
14335.s1	NO	40
14346.s1	NO	40
14351.s1	NO	40
14354.s1	NO	40
14412.s1	NO	40
14443.s1	NO	40
14487.s1	NO	40
14562.s1	NO	40
14594.s1	NO	40
14641.s1	NO	40
14654.s1	NO	40
14656.s1	NO	40
14680.s1	NO	40
12245.s1	NO	39
12617.s1	NO	39
12657.s1	NO	39
12682.s1	NO	39
12824.s1	NO	39
12857.s1	NO	39
13035.s1	NO	39
13083.s1	NO	39
13166.s1	NO	39
13292.s1	NO	39
13373.s1	NO	39
13578.s1	NO	39
13599.s1	NO	39
13603.s1	NO	39
13611.s1	NO	39
13614.s1	NO	39
13646.s1	NO	39
13779.s1	NO	39
13788.s1	NO	39
13965.s1	NO	39
14014.s1	NO	39
14032.s1	NO	39
14046.s1	NO	39
14110.s1	NO	39
14139.s1	NO	39
14157.s1	NO	39
14186.s1	NO	39
14423.s1	NO	39
14425.s1	NO	39
14436.s1	NO	39
14437.s1	NO	39
14460.s1	NO	39
14508.s1	NO	39
14513.s1	NO	39
14536.s1	NO	39
14595.s1	NO	39
14609.s1	NO	39
14649.s1	NO	39
14683.s1	NO	39
14695.s1	NO	39
11818.s1	NO	38
12021.s1	NO	38
12056.s1	NO	38
12240.s1	NO	38
12498.s1	NO	38
12512.s1	NO	38
12592.s1	NO	38
12616.s1	NO	38
12651.s1	NO	38
12693.s1	NO	38
12703.s1	NO	38
12907.s1	NO	38
12974.s1	NO	38
13005.s1	NO	38
13017.s1	NO	38
13053.s1	NO	38
13099.s1	NO	38
13340.s1	NO	38
13375.s1	NO	38
13381.s1	NO	38
13512.s1	NO	38
13533.s1	NO	38
13589.s1	NO	38
13627.s1	NO	38
13632.s1	NO	38
13643.s1	NO	38
13714.s1	NO	38
13869.s1	NO	38
13923.s1	NO	38
13928.s1	NO	38
13964.s1	NO	38
13972.s1	NO	38
13989.s1	NO	38
13996.s1	NO	38
14055.s1	NO	38
14108.s1	NO	38
14204.s1	NO	38
14244.s1	NO	38
14448.s1	NO	38
14462.s1	NO	38
14466.s1	NO	38
14467.s1	NO	38
14600.s1	NO	38
14633.s1	NO	38
14646.s1	NO	38
11829.s1	NO	37
12061.s1	NO	37
12388.s1	NO	37
12499.s1	NO	37
12613.s1	NO	37
12623.s1	NO	37
12633.s1	NO	37
12916.s1	NO	37
12950.s1	NO	37
12962.s1	NO	37
13000.s1	NO	37
13012.s1	NO	37
13028.s1	NO	37
13072.s1	NO	37
13081.s1	NO	37
13107.s1	NO	37
13133.s1	NO	37
13177.s1	NO	37
13204.s1	NO	37
13218.s1	NO	37
13317.s1	NO	37
13319.s1	NO	37
13341.s1	NO	37
13345.s1	NO	37
13670.s1	NO	37
13724.s1	NO	37
13798.s1	NO	37
13916.s1	NO	37
13943.s1	NO	37
14085.s1	NO	37
14103.s1	NO	37
14147.s1	NO	37
14337.s1	NO	37
14391.s1	NO	37
14545.s1	NO	37
14599.s1	NO	37
11062.s1	NO	36
12065.s1	NO	36
12111.s1	NO	36
12462.s1	NO	36
12526.s1	NO	36
12683.s1	NO	36
12694.s1	NO	36
12706.s1	NO	36
12869.s1	NO	36
12920.s1	NO	36
13143.s1	NO	36
13154.s1	NO	36
13322.s1	NO	36
13335.s1	NO	36
13412.s1	NO	36
13466.s1	NO	36
13634.s1	NO	36
13720.s1	NO	36
13851.s1	NO	36
13852.s1	NO	36
13855.s1	NO	36
13938.s1	NO	36
13940.s1	NO	36
14011.s1	NO	36
14030.s1	NO	36
14065.s1	NO	36
14116.s1	NO	36
14155.s1	NO	36
14275.s1	NO	36
14343.s1	NO	36
14530.s1	NO	36
14561.s1	NO	36
14566.s1	NO	36
14574.s1	NO	36
14606.s1	NO	36
14610.s1	NO	36
14651.s1	NO	36
12420.s1	NO	35
12563.s1	NO	35
12648.s1	NO	35
12655.s1	NO	35
12656.s1	NO	35
12737.s1	NO	35
12787.s1	NO	35
12793.s1	NO	35
12802.s1	NO	35
12899.s1	NO	35
12982.s1	NO	35
13129.s1	NO	35
13207.s1	NO	35
13272.s1	NO	35
13289.s1	NO	35
13364.s1	NO	35
13708.s1	NO	35
13745.s1	NO	35
13893.s1	NO	35
13924.s1	NO	35
13948.s1	NO	35
13954.s1	NO	35
14009.s1	NO	35
14012.s1	NO	35
14132.s1	NO	35
14137.s1	NO	35
14165.s1	NO	35
14413.s1	NO	35
14463.s1	NO	35
14498.s1	NO	35
11830.s1	NO	34
13153.s1	NO	34
13919.s1	NO	34
14115.s1	NO	34
14527.s1	NO	34
14532.s1	NO	34
14559.s1	NO	34
14638.s1	NO	34
11838.s1	NO	NA
12493.s1	NO	NA
12631.s1	NO	NA
12667.s1	NO	NA
12691.s1	NO	NA
13447.s1	NO	NA
13514.s1	NO	NA
13608.s1	NO	NA
13618.s1	NO	NA
13728.s1	NO	NA
13866.s1	NO	NA
13876.s1	NO	NA
13907.s1	NO	NA
13981.s1	NO	NA
14002.s1	NO	NA
14123.s1	NO	NA
14134.s1	NO	NA
14168.s1	NO	NA
14236.s1	NO	NA
14520.s1	NO	NA
14523.s1	NO	NA
14541.s1	NO	NA
14640.s1	NO	NA
14661.s1	NO	NA
12891.s1	NO	63
13925.s1	NO	62
13976.s1	NO	61
14457.s1	NO	60
12728.s1	NO	59
13830.s1	NO	58
11238.s1	NO	57
12211.s1	NO	57
12723.s1	NO	57
12953.s1	NO	57
13756.s1	NO	57
12716.s1	NO	56
13008.s1	NO	56
13366.s1	NO	56
14662.s1	NO	56
13986.s1	NO	55
14249.s1	NO	55
12488.s1	NO	54
12552.s1	NO	54
14426.s1	NO	54
14542.s1	NO	54
11726.s1	NO	53
14004.s1	NO	53
14469.s1	NO	53
13264.s1	NO	52
13385.s1	NO	52
13771.s1	NO	52
12088.s1	NO	51
12939.s1	NO	51
13215.s1	NO	51
13252.s1	NO	51
13562.s1	NO	51
13753.s1	NO	51
13967.s1	NO	51
14036.s1	NO	51
14037.s1	NO	51
14271.s1	NO	51
14625.s1	NO	51
13216.s1	NO	50
13258.s1	NO	50
13310.s1	NO	50
13539.s1	NO	50
13705.s1	NO	50
13723.s1	NO	50
13763.s1	NO	50
14044.s1	NO	50
14163.s1	NO	50
12449.s1	NO	49
13502.s1	NO	49
13584.s1	NO	49
13668.s1	NO	49
14243.s1	NO	49
14334.s1	NO	49
14502.s1	NO	49
14509.s1	NO	49
12731.s1	NO	48
13036.s1	NO	48
13526.s1	NO	48
14021.s1	NO	48
14038.s1	NO	48
14272.s1	NO	48
14322.s1	NO	48
14410.s1	NO	48
11842.s1	NO	47
12680.s1	NO	47
12849.s1	NO	47
13095.s1	NO	47
13271.s1	NO	47
13368.s1	NO	47
13393.s1	NO	47
13602.s1	NO	47
13761.s1	NO	47
13900.s1	NO	47
13945.s1	NO	47
13971.s1	NO	47
14025.s1	NO	47
14101.s1	NO	47
14169.s1	NO	47
14213.s1	NO	47
14533.s1	NO	47
12375.s1	NO	46
12405.s1	NO	46
12469.s1	NO	46
12791.s1	NO	46
13535.s1	NO	46
13624.s1	NO	46
13637.s1	NO	46
13741.s1	NO	46
14202.s1	NO	46
14225.s1	NO	46
14301.s1	NO	46
14378.s1	NO	46
14632.s1	NO	46
14635.s1	NO	46
11730.s1	NO	45
12250.s1	NO	45
12401.s1	NO	45
12676.s1	NO	45
13115.s1	NO	45
13576.s1	NO	45
13630.s1	NO	45
13685.s1	NO	45
13738.s1	NO	45
13822.s1	NO	45
13844.s1	NO	45
13934.s1	NO	45
14023.s1	NO	45
14092.s1	NO	45
14148.s1	NO	45
14200.s1	NO	45
14214.s1	NO	45
14418.s1	NO	45
14556.s1	NO	45
14584.s1	NO	45
14653.s1	NO	45
12321.s1	NO	44
12603.s1	NO	44
12732.s1	NO	44
12852.s1	NO	44
13389.s1	NO	44
13565.s1	NO	44
13570.s1	NO	44
13592.s1	NO	44
13774.s1	NO	44
13812.s1	NO	44
13823.s1	NO	44
13833.s1	NO	44
13902.s1	NO	44
13920.s1	NO	44
13973.s1	NO	44
14149.s1	NO	44
14324.s1	NO	44
14364.s1	NO	44
14399.s1	NO	44
14427.s1	NO	44
14459.s1	NO	44
14564.s1	NO	44
14637.s1	NO	44
14645.s1	NO	44
14666.s1	NO	44
14685.s1	NO	44
12255.s1	NO	43
12573.s1	NO	43
12642.s1	NO	43
12879.s1	NO	43
12930.s1	NO	43
12942.s1	NO	43
12976.s1	NO	43
13058.s1	NO	43
13062.s1	NO	43
13082.s1	NO	43
13147.s1	NO	43
13504.s1	NO	43
13529.s1	NO	43
13561.s1	NO	43
13683.s1	NO	43
13821.s1	NO	43
13837.s1	NO	43
13968.s1	NO	43
14007.s1	NO	43
14104.s1	NO	43
14119.s1	NO	43
14121.s1	NO	43
14122.s1	NO	43
14187.s1	NO	43
14257.s1	NO	43
14295.s1	NO	43
14330.s1	NO	43
14381.s1	NO	43
14416.s1	NO	43
14477.s1	NO	43
14511.s1	NO	43
14552.s1	NO	43
12435.s1	NO	42
12778.s1	NO	42
12826.s1	NO	42
13040.s1	NO	42
13192.s1	NO	42
13304.s1	NO	42
13387.s1	NO	42
13398.s1	NO	42
13403.s1	NO	42
13415.s1	NO	42
13424.s1	NO	42
13517.s1	NO	42
13566.s1	NO	42
13568.s1	NO	42
13585.s1	NO	42
13678.s1	NO	42
13843.s1	NO	42
13854.s1	NO	42
13862.s1	NO	42
13864.s1	NO	42
13921.s1	NO	42
14018.s1	NO	42
14043.s1	NO	42
14158.s1	NO	42
14174.s1	NO	42
14231.s1	NO	42
14234.s1	NO	42
14237.s1	NO	42
14267.s1	NO	42
14290.s1	NO	42
14317.s1	NO	42
14338.s1	NO	42
14348.s1	NO	42
14352.s1	NO	42
14373.s1	NO	42
14397.s1	NO	42
14401.s1	NO	42
14422.s1	NO	42
14432.s1	NO	42
14503.s1	NO	42
14547.s1	NO	42
14558.s1	NO	42
14567.s1	NO	42
14602.s1	NO	42
14631.s1	NO	42
14677.s1	NO	42
12134.s1	NO	41
12318.s1	NO	41
12521.s1	NO	41
12522.s1	NO	41
12681.s1	NO	41
12708.s1	NO	41
12905.s1	NO	41
12952.s1	NO	41
12970.s1	NO	41
13006.s1	NO	41
13015.s1	NO	41
13042.s1	NO	41
13251.s1	NO	41
13293.s1	NO	41
13383.s1	NO	41
13462.s1	NO	41
13518.s1	NO	41
13617.s1	NO	41
13679.s1	NO	41
13748.s1	NO	41
13831.s1	NO	41
13926.s1	NO	41
13935.s1	NO	41
14042.s1	NO	41
14061.s1	NO	41
14100.s1	NO	41
14156.s1	NO	41
14379.s1	NO	41
14450.s1	NO	41
14607.s1	NO	41
14616.s1	NO	41
14617.s1	NO	41
14664.s1	NO	41
14675.s1	NO	41
11894.s1	NO	40
12072.s1	NO	40
12673.s1	NO	40
12690.s1	NO	40
12834.s1	NO	40
12861.s1	NO	40
12871.s1	NO	40
12906.s1	NO	40
13001.s1	NO	40
13016.s1	NO	40
13102.s1	NO	40
13206.s1	NO	40
13256.s1	NO	40
13265.s1	NO	40
13269.s1	NO	40
13296.s1	NO	40
13481.s1	NO	40
13543.s1	NO	40
13694.s1	NO	40
13702.s1	NO	40
13735.s1	NO	40
13824.s1	NO	40
13880.s1	NO	40
13932.s1	NO	40
14008.s1	NO	40
14090.s1	NO	40
14128.s1	NO	40
14183.s1	NO	40
14268.s1	NO	40
14278.s1	NO	40
14380.s1	NO	40
14473.s1	NO	40
14500.s1	NO	40
14531.s1	NO	40
12403.s1	NO	39
12492.s1	NO	39
12555.s1	NO	39
12759.s1	NO	39
12901.s1	NO	39
13023.s1	NO	39
13139.s1	NO	39
13149.s1	NO	39
13158.s1	NO	39
13374.s1	NO	39
13789.s1	NO	39
13804.s1	NO	39
13839.s1	NO	39
13892.s1	NO	39
13894.s1	NO	39
13914.s1	NO	39
13953.s1	NO	39
14027.s1	NO	39
14064.s1	NO	39
14150.s1	NO	39
14192.s1	NO	39
14233.s1	NO	39
14256.s1	NO	39
14258.s1	NO	39
14306.s1	NO	39
14341.s1	NO	39
14486.s1	NO	39
14569.s1	NO	39
14615.s1	NO	39
14670.s1	NO	39
14671.s1	NO	39
12100.s1	NO	38
12275.s1	NO	38
12653.s1	NO	38
12741.s1	NO	38
12775.s1	NO	38
12810.s1	NO	38
12875.s1	NO	38
13174.s1	NO	38
13681.s1	NO	38
13772.s1	NO	38
13832.s1	NO	38
13838.s1	NO	38
13849.s1	NO	38
14114.s1	NO	38
14184.s1	NO	38
14215.s1	NO	38
14228.s1	NO	38
14229.s1	NO	38
14329.s1	NO	38
14339.s1	NO	38
14359.s1	NO	38
14367.s1	NO	38
14389.s1	NO	38
14505.s1	NO	38
14554.s1	NO	38
14629.s1	NO	38
11646.s1	NO	37
11749.s1	NO	37
12581.s1	NO	37
12619.s1	NO	37
12621.s1	NO	37
12700.s1	NO	37
12729.s1	NO	37
12792.s1	NO	37
12795.s1	NO	37
12817.s1	NO	37
12902.s1	NO	37
12955.s1	NO	37
12964.s1	NO	37
12989.s1	NO	37
13253.s1	NO	37
13263.s1	NO	37
13315.s1	NO	37
13497.s1	NO	37
13507.s1	NO	37
13645.s1	NO	37
13836.s1	NO	37
14230.s1	NO	37
14242.s1	NO	37
14299.s1	NO	37
14314.s1	NO	37
14368.s1	NO	37
14369.s1	NO	37
14501.s1	NO	37
12394.s1	NO	36
12480.s1	NO	36
12598.s1	NO	36
12636.s1	NO	36
12645.s1	NO	36
12688.s1	NO	36
12888.s1	NO	36
12923.s1	NO	36
12938.s1	NO	36
12957.s1	NO	36
13151.s1	NO	36
13162.s1	NO	36
13303.s1	NO	36
13498.s1	NO	36
13513.s1	NO	36
13537.s1	NO	36
13552.s1	NO	36
13612.s1	NO	36
13639.s1	NO	36
13647.s1	NO	36
13651.s1	NO	36
13710.s1	NO	36
13746.s1	NO	36
13829.s1	NO	36
13889.s1	NO	36
14095.s1	NO	36
14240.s1	NO	36
14260.s1	NO	36
14323.s1	NO	36
14336.s1	NO	36
14393.s1	NO	36
14544.s1	NO	36
12162.s1	NO	35
12622.s1	NO	35
12804.s1	NO	35
12969.s1	NO	35
13066.s1	NO	35
13122.s1	NO	35
13222.s1	NO	35
13286.s1	NO	35
13524.s1	NO	35
13557.s1	NO	35
13600.s1	NO	35
13687.s1	NO	35
13962.s1	NO	35
14207.s1	NO	35
14376.s1	NO	35
14489.s1	NO	35
14517.s1	NO	35
14538.s1	NO	35
14590.s1	NO	35
14623.s1	NO	35
14648.s1	NO	35
14688.s1	NO	35
13073.s1	NO	34
13574.s1	NO	34
13626.s1	NO	34
14117.s1	NO	34
12946.s1	NO	NA
13092.s1	NO	NA
13235.s1	NO	NA
13423.s1	NO	NA
13503.s1	NO	NA
13593.s1	NO	NA
13609.s1	NO	NA
13649.s1	NO	NA
13697.s1	NO	NA
13769.s1	NO	NA
13801.s1	NO	NA
13946.s1	NO	NA
13952.s1	NO	NA
14015.s1	NO	NA
14040.s1	NO	NA
14068.s1	NO	NA
14261.s1	NO	NA
14603.s1	NO	NA
14458.s1	NO	90
13214.s1	NO	71
14476.s1	NO	71
14676.s1	NO	67
14699.s1	NO	64
12610.s1	NO	62
13802.s1	NO	62
14016.s1	NO	60
14613.s1	NO	60
13493.s1	NO	57
13744.s1	NO	57
12106.s1	NO	56
13671.s1	NO	56
14614.s1	NO	56
14624.s1	NO	56
13071.s1	NO	55
13050.s1	NO	54
13203.s1	NO	54
13947.s1	NO	54
14447.s1	NO	54
13144.s1	NO	53
13663.s1	NO	53
13037.s1	NO	52
13070.s1	NO	52
13555.s1	NO	52
13703.s1	NO	52
11815.s1	NO	51
12396.s1	NO	51
13148.s1	NO	51
14141.s1	NO	51
14210.s1	NO	51
14241.s1	NO	51
14366.s1	NO	51
14439.s1	NO	51
14605.s1	NO	51
12116.s1	NO	50
12223.s1	NO	50
12305.s1	NO	50
12440.s1	NO	50
12738.s1	NO	50
13615.s1	NO	50
13689.s1	NO	50
13816.s1	NO	50
13853.s1	NO	50
13898.s1	NO	50
13991.s1	NO	50
14264.s1	NO	50
14294.s1	NO	50
14300.s1	NO	50
14454.s1	NO	50
12724.s1	NO	49
12749.s1	NO	49
12859.s1	NO	49
13532.s1	NO	49
14039.s1	NO	49
14089.s1	NO	49
14355.s1	NO	49
14696.s1	NO	49
12438.s1	NO	48
13287.s1	NO	48
13777.s1	NO	48
14206.s1	NO	48
14303.s1	NO	48
14361.s1	NO	48
14414.s1	NO	48
14468.s1	NO	48
14619.s1	NO	48
14657.s1	NO	48
12803.s1	NO	47
13210.s1	NO	47
13336.s1	NO	47
14152.s1	NO	47
14356.s1	NO	47
14444.s1	NO	47
14490.s1	NO	47
14579.s1	NO	47
12317.s1	NO	46
12532.s1	NO	46
12540.s1	NO	46
12620.s1	NO	46
12785.s1	NO	46
12977.s1	NO	46
12984.s1	NO	46
13311.s1	NO	46
13418.s1	NO	46
13564.s1	NO	46
13660.s1	NO	46
13818.s1	NO	46
13949.s1	NO	46
14070.s1	NO	46
14292.s1	NO	46
14421.s1	NO	46
14488.s1	NO	46
14496.s1	NO	46
14524.s1	NO	46
14582.s1	NO	46
14687.s1	NO	46
12076.s1	NO	45
12424.s1	NO	45
12456.s1	NO	45
12652.s1	NO	45
12692.s1	NO	45
13044.s1	NO	45
13094.s1	NO	45
13307.s1	NO	45
13814.s1	NO	45
14178.s1	NO	45
14263.s1	NO	45
14357.s1	NO	45
14551.s1	NO	45
12243.s1	NO	44
12590.s1	NO	44
12929.s1	NO	44
13764.s1	NO	44
13781.s1	NO	44
14034.s1	NO	44
14224.s1	NO	44
14288.s1	NO	44
14440.s1	NO	44
14525.s1	NO	44
14543.s1	NO	44
12011.s1	NO	43
12686.s1	NO	43
12748.s1	NO	43
13284.s1	NO	43
13396.s1	NO	43
13792.s1	NO	43
14066.s1	NO	43
14112.s1	NO	43
14333.s1	NO	43
14360.s1	NO	43
14478.s1	NO	43
14506.s1	NO	43
14526.s1	NO	43
14586.s1	NO	43
14634.s1	NO	43
14644.s1	NO	43
14694.s1	NO	43
12418.s1	NO	42
12432.s1	NO	42
12520.s1	NO	42
12565.s1	NO	42
12779.s1	NO	42
12940.s1	NO	42
13183.s1	NO	42
13191.s1	NO	42
13197.s1	NO	42
13250.s1	NO	42
13314.s1	NO	42
13486.s1	NO	42
13496.s1	NO	42
13521.s1	NO	42
13582.s1	NO	42
13620.s1	NO	42
13625.s1	NO	42
13733.s1	NO	42
13841.s1	NO	42
13881.s1	NO	42
14142.s1	NO	42
14216.s1	NO	42
14239.s1	NO	42
14374.s1	NO	42
14388.s1	NO	42
14394.s1	NO	42
14428.s1	NO	42
14608.s1	NO	42
14650.s1	NO	42
12252.s1	NO	41
12908.s1	NO	41
12932.s1	NO	41
12956.s1	NO	41
12975.s1	NO	41
13018.s1	NO	41
13063.s1	NO	41
13111.s1	NO	41
13140.s1	NO	41
13586.s1	NO	41
13665.s1	NO	41
13718.s1	NO	41
13856.s1	NO	41
13884.s1	NO	41
13918.s1	NO	41
14026.s1	NO	41
14058.s1	NO	41
14071.s1	NO	41
14172.s1	NO	41
14550.s1	NO	41
12758.s1	NO	40
12764.s1	NO	40
13048.s1	NO	40
13064.s1	NO	40
13077.s1	NO	40
13160.s1	NO	40
13416.s1	NO	40
13567.s1	NO	40
13571.s1	NO	40
13581.s1	NO	40
13601.s1	NO	40
13666.s1	NO	40
13813.s1	NO	40
13858.s1	NO	40
13927.s1	NO	40
14031.s1	NO	40
14077.s1	NO	40
14086.s1	NO	40
14093.s1	NO	40
14285.s1	NO	40
14480.s1	NO	40
14630.s1	NO	40
14698.s1	NO	40
12014.s1	NO	39
12206.s1	NO	39
12457.s1	NO	39
12735.s1	NO	39
12819.s1	NO	39
12951.s1	NO	39
13103.s1	NO	39
13187.s1	NO	39
13193.s1	NO	39
13227.s1	NO	39
13515.s1	NO	39
13541.s1	NO	39
13865.s1	NO	39
14003.s1	NO	39
14082.s1	NO	39
14320.s1	NO	39
14358.s1	NO	39
14573.s1	NO	39
14576.s1	NO	39
14587.s1	NO	39
12299.s1	NO	38
12313.s1	NO	38
12407.s1	NO	38
12479.s1	NO	38
13120.s1	NO	38
13267.s1	NO	38
13371.s1	NO	38
13417.s1	NO	38
13487.s1	NO	38
13727.s1	NO	38
13736.s1	NO	38
13859.s1	NO	38
13886.s1	NO	38
14129.s1	NO	38
14442.s1	NO	38
14483.s1	NO	38
14515.s1	NO	38
14652.s1	NO	38
11837.s1	NO	37
12473.s1	NO	37
12853.s1	NO	37
12944.s1	NO	37
13146.s1	NO	37
13316.s1	NO	37
13695.s1	NO	37
11950.s1	NO	36
12799.s1	NO	36
13701.s1	NO	36
14395.s1	NO	36
13623.s1	NO	35
13664.s1	NO	35
14400.s1	NO	35
14555.s1	NO	35
14592.s1	NO	35
12987.s1	NO	34
13300.s1	NO	34
14642.s1	NO	34
13007.s1	NO	NA
13939.s1	NO	NA
13969.s1	NO	NA
14019.s1	NO	NA
14120.s1	NO	NA
14136.s1	NO	NA
14212.s1	NO	NA
14246.s1	NO	NA
14252.s1	NO	NA
14404.s1	NO	NA
14537.s1	NO	NA
12536.s1	NO	75
14315.s1	NO	69
13805.s1	NO	61
14280.s1	NO	60
14293.s1	NO	60
14553.s1	NO	60
12301.s1	NO	59
14124.s1	NO	59
13180.s1	NO	56
13196.s1	NO	55
13211.s1	NO	55
13540.s1	NO	55
13961.s1	NO	55
14430.s1	NO	55
12494.s1	NO	54
12518.s1	NO	54
14084.s1	NO	54
14305.s1	NO	54
13522.s1	NO	53
14130.s1	NO	53
14372.s1	NO	53
14618.s1	NO	53
12220.s1	NO	52
13872.s1	NO	52
13548.s1	NO	51
13636.s1	NO	51
13760.s1	NO	51
13799.s1	NO	51
13809.s1	NO	51
14063.s1	NO	51
14313.s1	NO	51
14435.s1	NO	51
12524.s1	NO	50
12561.s1	NO	50
12646.s1	NO	50
12784.s1	NO	50
12994.s1	NO	50
13301.s1	NO	50
13619.s1	NO	50
14080.s1	NO	50
14363.s1	NO	50
12528.s1	NO	49
13106.s1	NO	49
13165.s1	NO	49
13606.s1	NO	49
14154.s1	NO	49
14312.s1	NO	49
14344.s1	NO	49
14446.s1	NO	49
14514.s1	NO	49
14433.s1	NO	48
14563.s1	NO	48
12160.s1	NO	47
12285.s1	NO	47
12572.s1	NO	47
12770.s1	NO	47
13041.s1	NO	47
13054.s1	NO	47
13057.s1	NO	47
13348.s1	NO	47
13583.s1	NO	47
14386.s1	NO	47
14521.s1	NO	47
11653.s1	NO	46
12515.s1	NO	46
12541.s1	NO	46
12894.s1	NO	46
13344.s1	NO	46
13653.s1	NO	46
13674.s1	NO	46
13692.s1	NO	46
13759.s1	NO	46
13875.s1	NO	46
12415.s1	NO	45
12510.s1	NO	45
12843.s1	NO	45
13010.s1	NO	45
13168.s1	NO	45
13234.s1	NO	45
13312.s1	NO	45
13443.s1	NO	45
14131.s1	NO	45
14455.s1	NO	45
14492.s1	NO	45
12409.s1	NO	44
12661.s1	NO	44
12782.s1	NO	44
13123.s1	NO	44
13394.s1	NO	44
13528.s1	NO	44
13616.s1	NO	44
14247.s1	NO	44
14279.s1	NO	44
14596.s1	NO	44
14682.s1	NO	44
14692.s1	NO	44
12579.s1	NO	43
12922.s1	NO	43
13917.s1	NO	43
14159.s1	NO	43
14485.s1	NO	43
14691.s1	NO	43
12525.s1	NO	42
12627.s1	NO	42
12794.s1	NO	42
12832.s1	NO	42
12925.s1	NO	42
13305.s1	NO	42
13654.s1	NO	42
13807.s1	NO	42
13970.s1	NO	42
13984.s1	NO	42
14048.s1	NO	42
14118.s1	NO	42
14161.s1	NO	42
14342.s1	NO	42
14522.s1	NO	42
14591.s1	NO	42
12175.s1	NO	41
12360.s1	NO	41
12790.s1	NO	41
12851.s1	NO	41
13239.s1	NO	41
13283.s1	NO	41
13505.s1	NO	41
13903.s1	NO	41
14113.s1	NO	41
14390.s1	NO	41
14407.s1	NO	41
14411.s1	NO	41
11812.s1	NO	40
11849.s1	NO	40
12447.s1	NO	40
13118.s1	NO	40
13791.s1	NO	40
13944.s1	NO	40
14127.s1	NO	40
14516.s1	NO	40
11886.s1	NO	39
11917.s1	NO	39
12090.s1	NO	39
12644.s1	NO	39
12840.s1	NO	39
13096.s1	NO	39
13306.s1	NO	39
13355.s1	NO	39
13478.s1	NO	39
13709.s1	NO	39
13891.s1	NO	39
14197.s1	NO	39
14434.s1	NO	39
14572.s1	NO	39
12041.s1	NO	38
12568.s1	NO	38
12597.s1	NO	38
12671.s1	NO	38
12705.s1	NO	38
13309.s1	NO	38
13795.s1	NO	38
14227.s1	NO	38
14238.s1	NO	38
14482.s1	NO	38
13579.s1	NO	37
13644.s1	NO	37
13739.s1	NO	37
13901.s1	NO	37
14075.s1	NO	37
12575.s1	NO	36
13254.s1	NO	36
13590.s1	NO	36
13765.s1	NO	36
14620.s1	NO	36
12574.s1	NO	35
13659.s1	NO	35
14286.s1	NO	35
14375.s1	NO	35
14597.s1	NO	35
12507.s1	NO	NA
14005.s1	NO	NA
14022.s1	NO	75
13059.s1	NO	65
13346.s1	NO	60
13556.s1	NO	60
13559.s1	NO	60
13233.s1	NO	58
14028.s1	NO	58
14051.s1	NO	58
14507.s1	NO	58
13750.s1	NO	57
12523.s1	NO	56
12836.s1	NO	56
14209.s1	NO	56
12412.s1	NO	55
14580.s1	NO	54
14076.s1	NO	53
14195.s1	NO	53
11651.s1	NO	52
12451.s1	NO	52
12701.s1	NO	52
13835.s1	NO	52
14205.s1	NO	52
12602.s1	NO	51
12924.s1	NO	51
13069.s1	NO	51
13390.s1	NO	51
13444.s1	NO	51
14188.s1	NO	51
14283.s1	NO	51
14311.s1	NO	51
14308.s1	NO	50
14577.s1	NO	50
12430.s1	NO	49
12933.s1	NO	49
13237.s1	NO	49
13506.s1	NO	49
13706.s1	NO	49
13993.s1	NO	49
14327.s1	NO	49
14475.s1	NO	49
13688.s1	NO	48
13803.s1	NO	48
13963.s1	NO	48
14402.s1	NO	48
12434.s1	NO	47
13324.s1	NO	47
13773.s1	NO	47
14189.s1	NO	47
14385.s1	NO	47
14405.s1	NO	47
14519.s1	NO	47
14557.s1	NO	47
12497.s1	NO	46
12786.s1	NO	46
12919.s1	NO	46
12937.s1	NO	46
13273.s1	NO	46
13358.s1	NO	46
13734.s1	NO	46
13327.s1	NO	45
13573.s1	NO	45
13631.s1	NO	45
13857.s1	NO	45
14109.s1	NO	45
14534.s1	NO	45
12996.s1	NO	44
13815.s1	NO	44
13871.s1	NO	44
14133.s1	NO	44
14612.s1	NO	44
13885.s1	NO	43
13957.s1	NO	43
13975.s1	NO	43
13985.s1	NO	43
14097.s1	NO	43
13560.s1	NO	42
13642.s1	NO	42
13737.s1	NO	42
13956.s1	NO	42
14047.s1	NO	42
14419.s1	NO	42
12582.s1	NO	41
13137.s1	NO	41
13343.s1	NO	41
13730.s1	NO	41
12845.s1	NO	40
13169.s1	NO	40
13175.s1	NO	40
13302.s1	NO	40
14310.s1	NO	40
14398.s1	NO	40
14535.s1	NO	40
14598.s1	NO	40
14371.s1	NO	39
12972.s1	NO	38
14495.s1	NO	38
13080.s1	NO	37
13499.s1	NO	36
13929.s1	NO	36
13051.s1	NO	35
14639.s1	NO	35
13770.s1	NO	34
14175.s1	NO	NA
14417.s1	NO	NA
13974.s1	NO	78
13780.s1	NO	71
14253.s1	NO	66
12624.s1	NO	65
12801.s1	NO	64
13698.s1	NO	64
13820.s1	NO	64
12743.s1	NO	62
13721.s1	NO	61
14349.s1	NO	60
13130.s1	NO	59
12727.s1	NO	58
13125.s1	NO	58
12837.s1	NO	57
13598.s1	NO	57
13850.s1	NO	57
13021.s1	NO	56
13520.s1	NO	56
14096.s1	NO	56
14660.s1	NO	53
12777.s1	NO	52
14041.s1	NO	52
14081.s1	NO	52
14593.s1	NO	52
12444.s1	NO	51
13093.s1	NO	50
13766.s1	NO	50
14681.s1	NO	50
12772.s1	NO	49
14497.s1	NO	49
12478.s1	NO	48
13575.s1	NO	48
11042.s1	NO	47
12588.s1	NO	47
12662.s1	NO	47
12437.s1	NO	46
12697.s1	NO	46
13547.s1	NO	46
14053.s1	NO	46
14221.s1	NO	46
14464.s1	NO	46
13988.s1	NO	45
14291.s1	NO	45
14309.s1	NO	45
13290.s1	NO	44
13553.s1	NO	44
14232.s1	NO	44
14548.s1	NO	44
13906.s1	NO	43
12460.s1	NO	42
13136.s1	NO	42
14167.s1	NO	42
14307.s1	NO	42
14316.s1	NO	42
14659.s1	NO	42
13298.s1	NO	41
13722.s1	NO	41
13879.s1	NO	40
14431.s1	NO	39
13905.s1	NO	36
12445.s1	NO	34
13188.s1	NO	NA
14319.s1	NO	NA
14449.s1	NO	NA
13167.s1	NO	72
12674.s1	NO	57
13732.s1	NO	55
13195.s1	NO	52
13888.s1	NO	52
14456.s1	NO	52
13101.s1	NO	51
13534.s1	NO	50
12780.s1	NO	49
13684.s1	NO	49
14180.s1	NO	49
12334.s1	NO	48
13038.s1	NO	48
13259.s1	NO	48
13531.s1	NO	47
14088.s1	NO	46
13131.s1	NO	45
13456.s1	NO	44
14296.s1	NO	44
13842.s1	NO	40
14024.s1	NO	40
14289.s1	NO	38
14686.s1	NO	37
13877.s1	NO	35
14052.s1	NO	35
13076.s1	NO	NA
14153.s1	NO	77
13825.s1	NO	71
14626.s1	NO	71
13266.s1	NO	68
13604.s1	NO	65
13230.s1	NO	63
14072.s1	NO	63
13784.s1	NO	62
13039.s1	NO	61
13909.s1	NO	61
13754.s1	NO	56
14219.s1	NO	55
13997.s1	NO	53
14270.s1	NO	53
13047.s1	NO	52
14415.s1	NO	52
12892.s1	NO	51
13351.s1	NO	50
12230.s1	NO	48
12501.s1	NO	44
13712.s1	NO	42
14679.s1	NO	40
12421.s1	NO	39
12664.s1	NO	35
12363.s1	NO	NA
13572.s1	NO	90
13682.s1	NO	62
14452.s1	NO	61
13438.s1	NO	56
14565.s1	NO	56
13966.s1	NO	54
12736.s1	NO	53
13931.s1	NO	52
14226.s1	NO	42
12704.s1	NO	68
13277.s1	NO	66
13942.s1	NO	64
12628.s1	NO	54
14020.s1	NO	49
13787.s1	NO	64
12159.s1	NO	60
14284.s1	NO	55
14383.s1	NO	52
13279.s1	NO	50
14054.s1	NO	45
14106.s1	NO	72
12829.s1	NO	70
14528.s1	NO	52
12720.s1	NO	49
12766.s1	NO	NA
12650.s1	NO	63
12113.s1	NO	83
11810.s1	NO	86
11197.s1	NO	79
11888.s1	NO	77
12030.s1	NO	75
11380.s1	NO	74
12383.s1	NO	72
11824.s1	NO	68
12356.s1	NO	68
11550.s1	NO	67
12367.s1	NO	67
11167.s1	NO	66
11736.s1	NO	66
12381.s1	NO	65
11132.s1	NO	64
12346.s1	NO	64
11236.s1	NO	63
11382.s1	NO	63
11199.s1	NO	62
11252.s1	NO	62
11375.s1	NO	62
11377.s1	NO	62
11078.s1	NO	61
11538.s1	NO	61
11630.s1	NO	61
12053.s1	NO	61
11417.s1	NO	60
11439.s1	NO	60
11610.s1	NO	60
11276.s1	NO	59
11359.s1	NO	59
11512.s1	NO	59
12370.s1	NO	59
11420.s1	NO	58
12163.s1	NO	58
11089.s1	NO	57
11654.s1	NO	57
12369.s1	NO	57
11176.s1	NO	56
11247.s1	NO	56
11283.s1	NO	56
11447.s1	NO	56
11696.s1	NO	56
12073.s1	NO	56
11190.s1	NO	55
11659.s1	NO	55
11893.s1	NO	55
12170.s1	NO	55
12351.s1	NO	55
11037.s1	NO	54
11144.s1	NO	54
11179.s1	NO	54
11224.s1	NO	54
11267.s1	NO	54
11316.s1	NO	54
11456.s1	NO	54
11513.s1	NO	54
11584.s1	NO	54
11597.s1	NO	54
11625.s1	NO	54
12066.s1	NO	54
12228.s1	NO	54
12257.s1	NO	54
12259.s1	NO	54
11018.s1	NO	53
11045.s1	NO	53
11196.s1	NO	53
11203.s1	NO	53
11312.s1	NO	53
11366.s1	NO	53
11428.s1	NO	53
11520.s1	NO	53
11671.s1	NO	53
11809.s1	NO	53
12033.s1	NO	53
12201.s1	NO	53
12327.s1	NO	53
11027.s1	NO	52
11040.s1	NO	52
11069.s1	NO	52
11096.s1	NO	52
11201.s1	NO	52
11216.s1	NO	52
11237.s1	NO	52
11333.s1	NO	52
11368.s1	NO	52
11415.s1	NO	52
11608.s1	NO	52
11753.s1	NO	52
12037.s1	NO	52
12271.s1	NO	52
12373.s1	NO	52
11006.s1	NO	51
11030.s1	NO	51
11108.s1	NO	51
11118.s1	NO	51
11234.s1	NO	51
11291.s1	NO	51
11304.s1	NO	51
11424.s1	NO	51
11530.s1	NO	51
11546.s1	NO	51
11571.s1	NO	51
11731.s1	NO	51
11797.s1	NO	51
11845.s1	NO	51
12302.s1	NO	51
11056.s1	NO	50
11115.s1	NO	50
11258.s1	NO	50
11262.s1	NO	50
11339.s1	NO	50
11406.s1	NO	50
11453.s1	NO	50
11462.s1	NO	50
11473.s1	NO	50
11490.s1	NO	50
11542.s1	NO	50
11565.s1	NO	50
11581.s1	NO	50
11599.s1	NO	50
11622.s1	NO	50
11732.s1	NO	50
11860.s1	NO	50
12231.s1	NO	50
11011.s1	NO	49
11194.s1	NO	49
11206.s1	NO	49
11299.s1	NO	49
11309.s1	NO	49
11397.s1	NO	49
11413.s1	NO	49
11469.s1	NO	49
11872.s1	NO	49
11881.s1	NO	49
11962.s1	NO	49
11963.s1	NO	49
12316.s1	NO	49
12331.s1	NO	49
12359.s1	NO	49
12378.s1	NO	49
11000.s1	NO	48
11014.s1	NO	48
11047.s1	NO	48
11205.s1	NO	48
11225.s1	NO	48
11229.s1	NO	48
11239.s1	NO	48
11242.s1	NO	48
11254.s1	NO	48
11263.s1	NO	48
11270.s1	NO	48
11284.s1	NO	48
11407.s1	NO	48
11501.s1	NO	48
11536.s1	NO	48
11537.s1	NO	48
11543.s1	NO	48
11711.s1	NO	48
11844.s1	NO	48
11897.s1	NO	48
11977.s1	NO	48
12006.s1	NO	48
12010.s1	NO	48
12019.s1	NO	48
11013.s1	NO	47
11063.s1	NO	47
11265.s1	NO	47
11300.s1	NO	47
11303.s1	NO	47
11330.s1	NO	47
11365.s1	NO	47
11383.s1	NO	47
11410.s1	NO	47
11440.s1	NO	47
11475.s1	NO	47
11519.s1	NO	47
11580.s1	NO	47
11629.s1	NO	47
11657.s1	NO	47
11678.s1	NO	47
11691.s1	NO	47
11800.s1	NO	47
11835.s1	NO	47
11883.s1	NO	47
11895.s1	NO	47
11954.s1	NO	47
12020.s1	NO	47
12057.s1	NO	47
12154.s1	NO	47
12296.s1	NO	47
12324.s1	NO	47
12326.s1	NO	47
12385.s1	NO	47
12426.s1	NO	47
11017.s1	NO	46
11094.s1	NO	46
11098.s1	NO	46
11116.s1	NO	46
11235.s1	NO	46
11246.s1	NO	46
11274.s1	NO	46
11369.s1	NO	46
11378.s1	NO	46
11393.s1	NO	46
11408.s1	NO	46
11470.s1	NO	46
11479.s1	NO	46
11485.s1	NO	46
11628.s1	NO	46
11638.s1	NO	46
11645.s1	NO	46
11721.s1	NO	46
11831.s1	NO	46
11920.s1	NO	46
12029.s1	NO	46
12325.s1	NO	46
12347.s1	NO	46
11012.s1	NO	45
11041.s1	NO	45
11065.s1	NO	45
11154.s1	NO	45
11161.s1	NO	45
11193.s1	NO	45
11198.s1	NO	45
11227.s1	NO	45
11257.s1	NO	45
11310.s1	NO	45
11336.s1	NO	45
11390.s1	NO	45
11433.s1	NO	45
11522.s1	NO	45
11569.s1	NO	45
11577.s1	NO	45
11600.s1	NO	45
11667.s1	NO	45
11792.s1	NO	45
11863.s1	NO	45
11869.s1	NO	45
11913.s1	NO	45
11948.s1	NO	45
11949.s1	NO	45
12036.s1	NO	45
12068.s1	NO	45
12297.s1	NO	45
12484.s1	NO	45
11024.s1	NO	44
11091.s1	NO	44
11099.s1	NO	44
11164.s1	NO	44
11256.s1	NO	44
11285.s1	NO	44
11301.s1	NO	44
11324.s1	NO	44
11340.s1	NO	44
11346.s1	NO	44
11348.s1	NO	44
11360.s1	NO	44
11404.s1	NO	44
11425.s1	NO	44
11441.s1	NO	44
11450.s1	NO	44
11458.s1	NO	44
11510.s1	NO	44
11526.s1	NO	44
11666.s1	NO	44
11677.s1	NO	44
11694.s1	NO	44
11843.s1	NO	44
11933.s1	NO	44
11959.s1	NO	44
11964.s1	NO	44
11986.s1	NO	44
12015.s1	NO	44
12101.s1	NO	44
12103.s1	NO	44
12161.s1	NO	44
12227.s1	NO	44
12238.s1	NO	44
12272.s1	NO	44
12300.s1	NO	44
12341.s1	NO	44
11002.s1	NO	43
11043.s1	NO	43
11054.s1	NO	43
11141.s1	NO	43
11150.s1	NO	43
11156.s1	NO	43
11180.s1	NO	43
11181.s1	NO	43
11214.s1	NO	43
11266.s1	NO	43
11345.s1	NO	43
11367.s1	NO	43
11484.s1	NO	43
11498.s1	NO	43
11516.s1	NO	43
11564.s1	NO	43
11578.s1	NO	43
11592.s1	NO	43
11601.s1	NO	43
11750.s1	NO	43
11798.s1	NO	43
11871.s1	NO	43
11918.s1	NO	43
11941.s1	NO	43
12120.s1	NO	43
12202.s1	NO	43
12225.s1	NO	43
12958.s1	NO	43
11028.s1	NO	42
11031.s1	NO	42
11048.s1	NO	42
11073.s1	NO	42
11079.s1	NO	42
11084.s1	NO	42
11086.s1	NO	42
11090.s1	NO	42
11109.s1	NO	42
11124.s1	NO	42
11178.s1	NO	42
11215.s1	NO	42
11218.s1	NO	42
11280.s1	NO	42
11282.s1	NO	42
11356.s1	NO	42
11357.s1	NO	42
11391.s1	NO	42
11396.s1	NO	42
11399.s1	NO	42
11422.s1	NO	42
11445.s1	NO	42
11459.s1	NO	42
11476.s1	NO	42
11483.s1	NO	42
11491.s1	NO	42
11493.s1	NO	42
11495.s1	NO	42
11508.s1	NO	42
11554.s1	NO	42
11561.s1	NO	42
11568.s1	NO	42
11616.s1	NO	42
11634.s1	NO	42
11679.s1	NO	42
11685.s1	NO	42
11716.s1	NO	42
11723.s1	NO	42
11740.s1	NO	42
11766.s1	NO	42
11773.s1	NO	42
11966.s1	NO	42
11982.s1	NO	42
11984.s1	NO	42
11989.s1	NO	42
12001.s1	NO	42
12118.s1	NO	42
12152.s1	NO	42
12173.s1	NO	42
12187.s1	NO	42
12189.s1	NO	42
12246.s1	NO	42
12290.s1	NO	42
12345.s1	NO	42
11003.s1	NO	41
11023.s1	NO	41
11029.s1	NO	41
11033.s1	NO	41
11046.s1	NO	41
11059.s1	NO	41
11083.s1	NO	41
11117.s1	NO	41
11121.s1	NO	41
11220.s1	NO	41
11289.s1	NO	41
11347.s1	NO	41
11350.s1	NO	41
11355.s1	NO	41
11372.s1	NO	41
11401.s1	NO	41
11411.s1	NO	41
11412.s1	NO	41
11446.s1	NO	41
11455.s1	NO	41
11466.s1	NO	41
11472.s1	NO	41
11521.s1	NO	41
11544.s1	NO	41
11555.s1	NO	41
11557.s1	NO	41
11572.s1	NO	41
11641.s1	NO	41
[truncated: 280 more rows]

## Sheet: Supplementary Table 9
Supplementary Table 9. Notes for Figure 2c,f. The center of the circle represents the propotion of individuals with at least one of DD, NPP or BP. The primary ring was split into three parts, which illustrate the propotion of phenotype items in DD,NPP or BP. The outer ring is the sub-phenotypes of DD,NPP or BP. The order (clockwise) of the sub-phenotypes is listed (from left to right) in the foll…
	Sub-phenotype
Non-ASD parents with GIGYF1	dev_ld	dev_motor	dev_id	dev_lang_dis	dev_speech	behav_adhd	behav_odd	behav_conduct	behav_intermitt_explos	mood_dep	mood_anx	mood_soc_anx	mood_ocd	mood_bipol	mood_dmd	mood_hoard	mood_sep_anx	neuro_sz	pers_dis	schiz	tics
Non-ASD parents without GIGYF1	dev_ld	dev_speech	dev_lang_dis	dev_motor	dev_id	behav_adhd	behav_odd	behav_intermitt_explos	behav_conduct	mood_dep	mood_anx	mood_soc_anx	mood_bipol	mood_ocd	pers_dis	mood_sep_anx	schiz	mood_hoard	tics	mood_dmd	neuro_sz
ASD children with GIGYF1	dev_lang_dis	dev_speech	dev_motor	dev_ld	dev_id	behav_adhd	behav_odd	behav_conduct	behav_intermitt_explos	mood_anx	mood_soc_anx	mood_sep_anx	mood_dep	mood_ocd	mood_bipol	mood_hoard	mood_dmd	neuro_sz	schiz	pers_dis	tics
ASD children without GIGYF1	dev_lang_dis	dev_speech	dev_ld	dev_id	dev_motor	behav_adhd	behav_odd	behav_conduct	behav_intermitt_explos	mood_anx	mood_soc_anx	mood_dep	mood_ocd	neuro_sz	mood_sep_anx	tics	mood_bipol	mood_dmd	mood_hoard	schiz	pers_dis
